# Supplementary material for: Integrated Metabolomic and Transcriptomic Analysis of the Flavonoid Accumulation in the Leaves of Cyclocarya paliurus at Different Altitudes
Source: Front Plant Sci. 2022 Feb 8;12:794137. doi: 10.3389/fpls.2021.794137 (PMC8860981; doi:10.3389/fpls.2021.794137)
Supplement: Supplementary file 4 [file Table_1.xlsx]

## Sheet: 1
Table S1. The detailed climate data of two locations.
Object_ID	Longitude	Latitude	bio1	bio2	bio3	bio4	bio5	bio6	bio7	bio8	bio9	bio10	bio11	bio12	bio13	bio14	bio15	bio16	bio17	bio18	bio19
1	119.019	28.0883	16.4125	8.57167	28.9427	751.78	31	1.384	29.616	20.048	8.56867	25.31	6.80333	1710	313	37	56.9963	757	161	598	202
2	118.808	28.0992	13.4233	7.84533	27.9591	723.615	27.02	-1.04	28.06	16.9807	5.904	21.988	4.17533	1956	340	43	55.7434	845	176	709	218
