# Supplementary material for: Integrated Metabolomic and Transcriptomic Analysis of the Flavonoid Accumulation in the Leaves of Cyclocarya paliurus at Different Altitudes
Source: Front Plant Sci. 2022 Feb 8;12:794137. doi: 10.3389/fpls.2021.794137 (PMC8860981; doi:10.3389/fpls.2021.794137)
Supplement: Supplementary file 10 [file Table_7.xlsx]

## Sheet: Sheet1
Table S7. Expression level of the structural genes related with the biosynthesis of flavonoids in the leaves of Cyclocarya paliurus plants
	Gene id	MeanTPM (HD)	MeanTPM (LD)	log2FoldChange	pValue	qValue
PAL	TRINITY_DN205624_c0_g1	0.0001	0.10796	-10.0763	0.426583	1
	TRINITY_DN150009_c0_g1	1.64993	0.0001	14.0101	0.471794	1
	TRINITY_DN87383_c2_g1	17.3089	20.9558	-0.275831	0.0905964	0.448824
	TRINITY_DN94191_c0_g2	4.06392	6.78715	-0.739934	0.132897	0.537383
	TRINITY_DN95893_c4_g2	134.115	93.6498	0.518124	0.441888	0.805243
4CL	TRINITY_DN86495_c2_g1	37.1619	33.8805	0.13337	0.176563	0.604003
	TRINITY_DN89592_c0_g1	29.7826	17.3188	0.782125	0.968078	0.993156
	TRINITY_DN63813_c0_g1	0.442051	0.0640263	2.78748	0.704242	1
	TRINITY_DN88690_c1_g1	0.941981	0.0762937	3.62606	0.98453	1
	TRINITY_DN84482_c0_g8	25.5222	49.7884	-0.964057	0.0190366	0.199783
	TRINITY_DN95197_c2_g2	42.5477	56.0535	-0.397722	0.0753041	0.410874
	TRINITY_DN92995_c1_g3	53.1056	43.6614	0.282506	0.11841	0.508616
C4H	TRINITY_DN76182_c0_g2	0.0001	0.0918027	-9.84239	0.364786	1
	TRINITY_DN95767_c2_g2	51.5231	8.57685	2.5867	0.488927	0.82798
	TRINITY_DN95767_c2_g7	37.7194	29.0815	0.375203	0.202229	0.633578
	TRINITY_DN86372_c0_g5	0.232402	0.494795	-1.09021	0.397127	0.782249
	TRINITY_DN83539_c1_g2	0.0103703	0.0001	6.69632	0.92969	1
	TRINITY_DN83539_c2_g6	37.4622	12.2681	1.61052	0.461787	0.815839
CHS	TRINITY_DN83462_c2_g1	1.48578	0.0437677	5.08521	0.0391693	0.289223
	TRINITY_DN85515_c0_g1	50.5046	215.759	-2.09494	0.00292518	0.0773177
	TRINITY_DN84118_c2_g2	3.91164	2.06076	0.924596	1	1
	TRINITY_DN90674_c0_g9	2.31094	0.546237	2.08088	0.630729	1
CHI	TRINITY_DN26161_c0_g1	0.0001	0.0001	0	1	1
	TRINITY_DN96512_c2_g3	51.062	3.4255	3.89786	0.00944071	0.137714
	TRINITY_DN92325_c1_g2	179.601	178.273	0.0107082	0.755992	0.930219
F3H	TRINITY_DN81431_c0_g1	0.0001	0.0001	0	1	1
	TRINITY_DN88308_c1_g1	178.606	290.696	-0.702728	0.0464364	0.31571
FLS	TRINITY_DN88191_c1_g1	0.136873	0.0001	10.4186	0.469174	1
	TRINITY_DN92542_c0_g2	5.63198	12.37	-1.13514	1	1
	TRINITY_DN82096_c0_g1	2.21236	6.58566	-1.57374	1	1
F3'H	TRINITY_DN82156_c2_g1	327.91	116.522	1.4927	1	1
F3'5'H	TRINITY_DN90908_c1_g1	0.0001	0.0186694	-7.54453	0.620825	1
	TRINITY_DN90908_c2_g1	112.226	134.739	-0.263763	0.110933	0.493854
DFR	TRINITY_DN88519_c1_g1	67.5654	33.8925	0.995316	0.527787	0.846476
	TRINITY_DN91477_c0_g2	0.0001	0.0001	0	1	1
ANR	TRINITY_DN97641_c6_g1	147.253	143.589	0.0363575	0.178708	0.606869
	TRINITY_DN81360_c0_g2	0.0001	0.0001	0	1	1
LAR	TRINITY_DN93228_c1_g1	60.205	43.5553	0.467034	0.534487	0.849931
	TRINITY_DN82026_c4_g4	21.4956	24.296	-0.176678	0.266525	0.696203
	TRINITY_DN82026_c2_g1	0.123716	0.108561	0.188529	0.695864	1
ANS	TRINITY_DN97641_c6_g1	147.253	143.589	0.0363575	0.178708	0.606869
	TRINITY_DN81360_c0_g2	0.0001	0.0001	0	1	1
