# Supplementary material for: Integrated Metabolomic and Transcriptomic Analysis of the Flavonoid Accumulation in the Leaves of Cyclocarya paliurus at Different Altitudes
Source: Front Plant Sci. 2022 Feb 8;12:794137. doi: 10.3389/fpls.2021.794137 (PMC8860981; doi:10.3389/fpls.2021.794137)
Supplement: Supplementary file 11 [file Table_8.XLS]

Table S8. Correlation between differentially accumulated metabolites and differentially expressed genes in the leaves of Cyclocarya paliurus plants
geneName	metaName	PCC	PCCP
TRINITY_DN90902_c1_g2	pma0253	0.938	2.28E-07
TRINITY_DN84517_c0_g5	pma0253	0.894	7.03E-06
TRINITY_DN89194_c1_g1	pma0253	-0.983	0
TRINITY_DN87639_c5_g1	pma0253	-0.905	3.55E-06
TRINITY_DN94514_c3_g1	pma0253	0.993	0
TRINITY_DN89971_c3_g5	pma0253	-0.849	6.25E-05
TRINITY_DN94800_c1_g5	pma0253	0.806	0.000282151
TRINITY_DN86007_c3_g2	pma0253	0.874	2.05E-05
TRINITY_DN87674_c2_g5	pma0253	-0.982	1.00E-10
TRINITY_DN90471_c0_g1	pma0253	0.862	3.55E-05
TRINITY_DN96209_c0_g2	pma0253	0.863	3.48E-05
TRINITY_DN88970_c0_g3	pma0253	-0.964	7.90E-09
TRINITY_DN92697_c0_g3	pma0253	0.937	2.66E-07
TRINITY_DN94084_c0_g6	pma0253	0.861	3.78E-05
TRINITY_DN87909_c3_g1	pma0633	-0.876	1.86E-05
TRINITY_DN88919_c2_g3	pma0633	-0.873	2.13E-05
TRINITY_DN91451_c1_g4	pma0633	-0.822	0.00016915
TRINITY_DN83628_c1_g2	pma0791	0.815	0.000213152
TRINITY_DN92170_c2_g2	pma0791	0.919	1.26E-06
TRINITY_DN92170_c2_g4	pma0791	0.919	1.26E-06
TRINITY_DN86504_c0_g1	pma0791	0.98	2.00E-10
TRINITY_DN89080_c3_g4	pma0791	0.991	0
TRINITY_DN91357_c1_g1	pma0791	-0.964	8.00E-09
TRINITY_DN83505_c0_g5	pma0791	-0.998	0
TRINITY_DN84486_c0_g1	pma0791	0.956	2.80E-08
TRINITY_DN84553_c0_g2	pma0791	-0.892	7.80E-06
TRINITY_DN89742_c1_g2	pma0791	0.973	1.10E-09
TRINITY_DN89120_c4_g1	pma0791	-0.816	0.000205512
TRINITY_DN97420_c1_g12	pma0791	0.915	1.81E-06
TRINITY_DN93694_c1_g3	pma0791	0.918	1.42E-06
TRINITY_DN88841_c0_g8	pma0791	0.898	5.62E-06
TRINITY_DN92461_c0_g5	pma0791	-0.992	0
TRINITY_DN96448_c2_g5	pma0791	-0.828	0.000138553
TRINITY_DN95694_c0_g5	pma0791	0.882	1.36E-05
TRINITY_DN82597_c2_g1	pma0791	-0.988	0
TRINITY_DN93174_c0_g2	pma0791	-0.922	9.85E-07
TRINITY_DN81954_c1_g1	pma0791	-0.989	0
TRINITY_DN82003_c1_g5	pma0791	0.8	0.000337555
TRINITY_DN81895_c1_g5	pma0791	-0.913	2.06E-06
TRINITY_DN82579_c1_g1	pma0791	0.872	2.22E-05
TRINITY_DN89385_c1_g8	pma0791	-0.813	0.000229543
TRINITY_DN85312_c0_g3	pma0791	0.802	0.000319126
TRINITY_DN94815_c1_g2	pma0791	0.918	1.44E-06
TRINITY_DN87980_c1_g1	pma0791	0.897	5.83E-06
TRINITY_DN84412_c3_g2	pma0791	0.982	1.00E-10
TRINITY_DN83087_c1_g2	pma0791	-0.806	0.000283888
TRINITY_DN85010_c0_g1	pma0791	-0.892	7.78E-06
TRINITY_DN83845_c1_g1	pma0791	-0.933	3.85E-07
TRINITY_DN85250_c0_g2	pma0791	-0.963	9.40E-09
TRINITY_DN87268_c3_g4	pma0791	0.994	0
TRINITY_DN85378_c1_g2	pma0825	-0.823	0.000166171
TRINITY_DN87570_c1_g3	pma0825	0.997	0
TRINITY_DN85892_c2_g2	pma0825	0.951	5.01E-08
TRINITY_DN90808_c1_g1	pma0825	-0.942	1.50E-07
TRINITY_DN91409_c2_g2	pma0825	0.957	2.43E-08
TRINITY_DN91045_c0_g2	pma0825	0.853	5.36E-05
TRINITY_DN89755_c2_g2	pma0825	0.915	1.74E-06
TRINITY_DN90935_c0_g2	pma0825	0.975	8.00E-10
TRINITY_DN96191_c1_g6	pma0825	-0.997	0
TRINITY_DN88757_c1_g3	pma0825	-0.958	1.93E-08
TRINITY_DN89668_c0_g1	pma0825	0.829	0.00013526
TRINITY_DN89668_c0_g9	pma0825	0.816	0.000204283
TRINITY_DN86097_c2_g1	pma0825	0.984	0
TRINITY_DN93059_c3_g1	pma0825	0.853	5.22E-05
TRINITY_DN94281_c1_g4	pma0825	-0.94	1.96E-07
TRINITY_DN82479_c1_g1	pma0825	-0.844	7.63E-05
TRINITY_DN84162_c0_g2	pma0825	0.887	1.04E-05
TRINITY_DN84748_c0_g3	pma0825	0.903	4.12E-06
TRINITY_DN89426_c0_g1	pma0825	0.859	4.17E-05
TRINITY_DN81362_c0_g1	pma0825	0.997	0
TRINITY_DN93041_c0_g3	pma0825	0.84	8.97E-05
TRINITY_DN85413_c4_g4	pma0825	0.857	4.49E-05
TRINITY_DN94125_c3_g1	pma0825	0.88	1.49E-05
TRINITY_DN93477_c0_g1	pma0825	-0.994	0
TRINITY_DN79654_c0_g1	pma0825	0.997	0
TRINITY_DN93207_c0_g5	pma0825	0.932	4.29E-07
TRINITY_DN186098_c0_g1	pma0825	0.997	0
TRINITY_DN83254_c0_g1	pma0825	0.969	2.70E-09
TRINITY_DN86000_c0_g6	pma0825	-0.996	0
TRINITY_DN85755_c3_g5	pma0825	0.912	2.15E-06
TRINITY_DN92813_c2_g2	pma0825	0.9	4.81E-06
TRINITY_DN88660_c3_g1	pma0825	0.9	4.74E-06
TRINITY_DN88679_c0_g1	pma0825	0.918	1.43E-06
TRINITY_DN86886_c2_g1	pma0825	0.873	2.16E-05
TRINITY_DN90612_c1_g7	pma0825	-0.996	0
TRINITY_DN86515_c2_g1	pma0825	0.891	8.55E-06
TRINITY_DN82207_c1_g10	pma0825	0.997	0
TRINITY_DN85683_c2_g1	pma0825	0.872	2.25E-05
TRINITY_DN93694_c1_g2	pma0825	0.988	0
TRINITY_DN177956_c0_g1	pma0825	0.997	0
TRINITY_DN88124_c0_g1	pma0825	0.821	0.00017785
TRINITY_DN86425_c1_g3	pma0825	0.804	0.00030227
TRINITY_DN70017_c0_g1	pma0825	0.997	0
TRINITY_DN86330_c1_g1	pma0825	0.955	2.98E-08
TRINITY_DN89323_c1_g2	pma0825	0.82	0.000180212
TRINITY_DN80415_c0_g1	pma0825	0.924	8.46E-07
TRINITY_DN90529_c1_g1	pma0825	0.995	0
TRINITY_DN96234_c3_g1	pma0825	0.871	2.39E-05
TRINITY_DN84679_c0_g1	pma0825	0.997	0
TRINITY_DN81167_c0_g2	pma0825	0.997	0
TRINITY_DN97188_c1_g4	pma0825	0.827	0.000143135
TRINITY_DN92501_c0_g8	pma0825	0.937	2.69E-07
TRINITY_DN90438_c0_g2	pma0825	0.825	0.000151745
TRINITY_DN89107_c0_g1	pma0825	0.815	0.000216098
TRINITY_DN91060_c3_g3	pma0825	0.992	0
TRINITY_DN73781_c0_g1	pma0825	0.997	0
TRINITY_DN88986_c3_g5	pma0825	-0.986	0
TRINITY_DN87401_c0_g1	pma0825	0.906	3.32E-06
TRINITY_DN82579_c1_g2	pma0825	0.925	7.69E-07
TRINITY_DN94396_c0_g1	pma0825	0.883	1.32E-05
TRINITY_DN84793_c0_g7	pma0825	0.983	1.00E-10
TRINITY_DN85281_c1_g2	pma0825	0.893	7.31E-06
TRINITY_DN82761_c1_g3	pma0825	0.944	1.20E-07
TRINITY_DN93538_c0_g1	pma0825	0.974	9.00E-10
TRINITY_DN91596_c0_g1	pma0825	-0.99	0
TRINITY_DN88441_c3_g5	pma0825	0.844	7.73E-05
TRINITY_DN85175_c2_g2	pma0825	0.911	2.43E-06
TRINITY_DN84608_c0_g3	pma0825	0.88	1.51E-05
TRINITY_DN86187_c0_g1	pma0825	-0.958	1.95E-08
TRINITY_DN67458_c0_g1	pma0825	0.997	0
TRINITY_DN83734_c1_g3	pma0825	0.843	7.92E-05
TRINITY_DN91072_c1_g1	pma0825	-0.968	3.70E-09
TRINITY_DN94131_c0_g1	pma0825	0.866	2.97E-05
TRINITY_DN87420_c1_g4	pma0825	-0.944	1.20E-07
TRINITY_DN87434_c0_g2	pma0825	0.868	2.69E-05
TRINITY_DN94232_c1_g5	pma0825	-0.997	0
TRINITY_DN93097_c1_g6	pma0825	-0.929	5.56E-07
TRINITY_DN87730_c0_g4	pma0825	0.858	4.24E-05
TRINITY_DN87260_c1_g2	pma0825	0.91	2.47E-06
TRINITY_DN92605_c0_g2	pma0825	0.996	0
TRINITY_DN90517_c0_g3	pma0825	-0.821	0.000173355
TRINITY_DN88161_c2_g3	pma0825	0.989	0
TRINITY_DN94799_c3_g8	pma0825	-0.958	2.12E-08
TRINITY_DN82708_c0_g4	pma0825	0.997	0
TRINITY_DN53376_c0_g2	pma0825	0.997	0
TRINITY_DN91665_c0_g4	pma0825	-0.858	4.30E-05
TRINITY_DN93036_c2_g4	pma0825	0.809	0.000262675
TRINITY_DN87193_c0_g2	pma0825	0.828	0.000137023
TRINITY_DN87193_c0_g1	pma0825	0.8	0.000338369
TRINITY_DN84646_c2_g2	pma0825	0.88	1.54E-05
TRINITY_DN91844_c0_g6	pma0825	0.997	0
TRINITY_DN88039_c0_g2	pma0825	0.963	9.60E-09
TRINITY_DN92625_c3_g3	pma0825	0.882	1.33E-05
TRINITY_DN87673_c0_g6	pma0825	0.853	5.20E-05
TRINITY_DN80451_c0_g1	pma0825	-0.961	1.34E-08
TRINITY_DN88565_c0_g1	pma0825	0.984	0
TRINITY_DN94138_c2_g3	pma1116	-0.818	0.000191415
TRINITY_DN90591_c4_g6	pma1116	-0.834	0.000111972
TRINITY_DN84511_c1_g6	pma1116	-0.811	0.000240612
TRINITY_DN90669_c0_g2	pma1116	-0.835	0.000107498
TRINITY_DN94236_c1_g9	pma1116	-0.832	0.000119768
TRINITY_DN97581_c3_g3	pma1116	-0.808	0.000271341
TRINITY_DN90368_c2_g6	pma1116	-0.802	0.00031993
TRINITY_DN87746_c0_g2	pma1116	-0.801	0.000331135
TRINITY_DN82256_c0_g9	pma1116	-0.877	1.78E-05
TRINITY_DN88948_c0_g3	pma6270	-0.913	2.11E-06
TRINITY_DN89614_c2_g1	pma6270	-0.827	0.000143892
TRINITY_DN94138_c2_g3	pma6298	-0.93	5.31E-07
TRINITY_DN97750_c3_g1	pma6298	-0.818	0.000193225
TRINITY_DN90591_c4_g6	pma6298	-0.928	6.43E-07
TRINITY_DN84511_c1_g6	pma6298	-0.928	6.15E-07
TRINITY_DN90669_c0_g2	pma6298	-0.824	0.000159003
TRINITY_DN83288_c2_g1	pma6298	-0.826	0.000147403
TRINITY_DN92174_c1_g1	pma6298	-0.912	2.16E-06
TRINITY_DN94236_c1_g9	pma6298	-0.933	3.77E-07
TRINITY_DN90368_c2_g6	pma6298	-0.835	0.000106373
TRINITY_DN80911_c0_g1	pma6298	-0.821	0.000178133
TRINITY_DN85683_c2_g1	pma6298	-0.809	0.000256691
TRINITY_DN97255_c2_g2	pma6298	-0.851	5.87E-05
TRINITY_DN87746_c0_g2	pma6298	-0.813	0.000231709
TRINITY_DN82003_c1_g4	pma6298	0.804	0.000301303
TRINITY_DN82461_c3_g6	pma6298	-0.873	2.14E-05
TRINITY_DN84540_c1_g3	pma6298	-0.85	6.10E-05
TRINITY_DN82256_c0_g9	pma6298	-0.864	3.24E-05
TRINITY_DN87539_c1_g6	pma6298	-0.833	0.000115506
TRINITY_DN87420_c1_g2	pma6298	-0.803	0.000317357
TRINITY_DN82915_c0_g5	pma6298	-0.831	0.000125084
TRINITY_DN87193_c0_g1	pma6298	-0.804	0.000305417
TRINITY_DN89436_c1_g1	pma6298	-0.829	0.000133057
TRINITY_DN92625_c3_g3	pma6298	-0.827	0.000142129
TRINITY_DN83542_c0_g1	pma6298	-0.872	2.25E-05
TRINITY_DN91536_c1_g4	pma6298	-0.865	3.14E-05
TRINITY_DN97581_c3_g3	pma6496	-0.805	0.000292576
TRINITY_DN84518_c0_g5	pma6599	-0.81	0.00025231
TRINITY_DN90902_c1_g2	pma6638	0.94	1.99E-07
TRINITY_DN84517_c0_g5	pma6638	0.895	6.68E-06
TRINITY_DN89194_c1_g1	pma6638	-0.984	0
TRINITY_DN87639_c5_g1	pma6638	-0.906	3.33E-06
TRINITY_DN94514_c3_g1	pma6638	0.993	0
TRINITY_DN89971_c3_g5	pma6638	-0.85	6.01E-05
TRINITY_DN94800_c1_g5	pma6638	0.809	0.000263487
TRINITY_DN86007_c3_g2	pma6638	0.876	1.86E-05
TRINITY_DN87674_c2_g5	pma6638	-0.982	1.00E-10
TRINITY_DN90471_c0_g1	pma6638	0.861	3.70E-05
TRINITY_DN96209_c0_g2	pma6638	0.864	3.26E-05
TRINITY_DN88970_c0_g3	pma6638	-0.964	7.00E-09
TRINITY_DN92697_c0_g3	pma6638	0.938	2.40E-07
TRINITY_DN94084_c0_g6	pma6638	0.859	4.09E-05
TRINITY_DN86772_c0_g2	pmb0287	-0.99	0
TRINITY_DN82534_c2_g8	pmb0287	-0.822	0.000169469
TRINITY_DN83499_c0_g1	pmb0287	-0.996	0
TRINITY_DN91581_c2_g2	pmb0287	-0.976	6.00E-10
TRINITY_DN92553_c1_g1	pmb0287	-0.852	5.59E-05
TRINITY_DN82621_c3_g3	pmb0287	0.856	4.63E-05
TRINITY_DN87223_c1_g1	pmb0287	0.994	0
TRINITY_DN86656_c1_g3	pmb0287	0.898	5.52E-06
TRINITY_DN94474_c0_g7	pmb0287	-0.909	2.79E-06
TRINITY_DN97647_c1_g4	pmb0287	0.994	0
TRINITY_DN90660_c2_g1	pmb0287	-0.965	5.70E-09
TRINITY_DN85012_c0_g6	pmb0287	0.94	1.96E-07
TRINITY_DN88784_c3_g1	pmb0287	-0.85	5.88E-05
TRINITY_DN90103_c3_g6	pmb0287	-0.993	0
TRINITY_DN94083_c0_g5	pmb0287	-0.968	3.50E-09
TRINITY_DN93319_c0_g2	pmb0287	0.886	1.12E-05
TRINITY_DN94366_c0_g3	pmb0287	0.992	0
TRINITY_DN86284_c1_g2	pmb0287	-0.909	2.67E-06
TRINITY_DN92145_c5_g3	pmb0287	-0.956	2.50E-08
TRINITY_DN91805_c3_g3	pmb0287	0.814	0.000222824
TRINITY_DN94024_c3_g2	pmb0287	-0.822	0.000167679
TRINITY_DN84845_c0_g3	pmb0287	0.923	9.67E-07
TRINITY_DN82026_c3_g1	pmb0287	-0.821	0.00017315
TRINITY_DN92790_c4_g1	pmb0287	0.98	2.00E-10
TRINITY_DN97546_c2_g4	pmb0287	0.814	0.000221983
TRINITY_DN97624_c3_g1	pmb0287	0.882	1.33E-05
TRINITY_DN81632_c0_g4	pmb0287	0.964	8.10E-09
TRINITY_DN90210_c0_g4	pmb0287	0.963	8.40E-09
TRINITY_DN83087_c1_g1	pmb0287	-0.847	6.70E-05
TRINITY_DN87151_c0_g3	pmb0287	-0.989	0
TRINITY_DN92697_c0_g2	pmb0287	0.996	0
TRINITY_DN83628_c1_g2	pmb0542	0.815	0.000213544
TRINITY_DN92170_c2_g2	pmb0542	0.923	9.55E-07
TRINITY_DN92170_c2_g4	pmb0542	0.923	9.55E-07
TRINITY_DN86504_c0_g1	pmb0542	0.984	0
TRINITY_DN89080_c3_g4	pmb0542	0.993	0
TRINITY_DN85443_c1_g1	pmb0542	0.808	0.000271775
TRINITY_DN91357_c1_g1	pmb0542	-0.953	3.90E-08
TRINITY_DN83505_c0_g5	pmb0542	-0.999	0
TRINITY_DN84486_c0_g1	pmb0542	0.951	5.63E-08
TRINITY_DN84553_c0_g2	pmb0542	-0.906	3.24E-06
TRINITY_DN89742_c1_g2	pmb0542	0.959	1.84E-08
TRINITY_DN89120_c4_g1	pmb0542	-0.805	0.000294782
TRINITY_DN97420_c1_g12	pmb0542	0.909	2.70E-06
TRINITY_DN93694_c1_g3	pmb0542	0.92	1.18E-06
TRINITY_DN88841_c0_g8	pmb0542	0.887	1.03E-05
TRINITY_DN92461_c0_g5	pmb0542	-0.987	0
TRINITY_DN96448_c2_g5	pmb0542	-0.809	0.000255927
TRINITY_DN95694_c0_g5	pmb0542	0.879	1.58E-05
TRINITY_DN82597_c2_g1	pmb0542	-0.984	0
TRINITY_DN93174_c0_g2	pmb0542	-0.927	6.60E-07
TRINITY_DN81954_c1_g1	pmb0542	-0.989	0
TRINITY_DN81895_c1_g5	pmb0542	-0.909	2.62E-06
TRINITY_DN82579_c1_g1	pmb0542	0.853	5.29E-05
TRINITY_DN89385_c1_g8	pmb0542	-0.804	0.000306113
TRINITY_DN94815_c1_g2	pmb0542	0.917	1.56E-06
TRINITY_DN87980_c1_g1	pmb0542	0.889	9.27E-06
TRINITY_DN84412_c3_g2	pmb0542	0.98	2.00E-10
TRINITY_DN85010_c0_g1	pmb0542	-0.884	1.25E-05
TRINITY_DN83845_c1_g1	pmb0542	-0.934	3.66E-07
TRINITY_DN85250_c0_g2	pmb0542	-0.959	1.81E-08
TRINITY_DN87268_c3_g4	pmb0542	0.997	0
TRINITY_DN86425_c1_g3	pmb0563	0.812	0.000237484
TRINITY_DN81827_c0_g1	pmb0563	-0.803	0.000314896
TRINITY_DN92932_c0_g1	pmb0587	0.85	5.96E-05
TRINITY_DN87909_c3_g1	pmb0600	-0.82	0.000184371
TRINITY_DN94138_c2_g3	pmb0604	0.862	3.58E-05
TRINITY_DN90591_c4_g6	pmb0604	0.829	0.00013282
TRINITY_DN84511_c1_g6	pmb0604	0.871	2.38E-05
TRINITY_DN92174_c1_g1	pmb0604	0.871	2.34E-05
TRINITY_DN94236_c1_g9	pmb0604	0.848	6.52E-05
TRINITY_DN89120_c4_g1	pmb0604	-0.848	6.53E-05
TRINITY_DN82003_c1_g4	pmb0604	-0.807	0.000273722
TRINITY_DN83542_c0_g1	pmb0604	0.861	3.76E-05
TRINITY_DN84511_c1_g6	pmb0618	0.801	0.000328427
TRINITY_DN92174_c1_g1	pmb0618	0.81	0.00025495
TRINITY_DN82003_c1_g4	pmb0618	-0.861	3.75E-05
TRINITY_DN97581_c3_g3	pmb0644	-0.826	0.000147794
TRINITY_DN85378_c1_g2	pmb0696	-0.826	0.000147005
TRINITY_DN87570_c1_g3	pmb0696	0.999	0
TRINITY_DN85892_c2_g2	pmb0696	0.951	5.38E-08
TRINITY_DN90808_c1_g1	pmb0696	-0.95	6.21E-08
TRINITY_DN91409_c2_g2	pmb0696	0.959	1.63E-08
TRINITY_DN91045_c0_g2	pmb0696	0.86	3.85E-05
TRINITY_DN89755_c2_g2	pmb0696	0.921	1.15E-06
TRINITY_DN90935_c0_g2	pmb0696	0.972	1.40E-09
TRINITY_DN96191_c1_g6	pmb0696	-0.999	0
TRINITY_DN88757_c1_g3	pmb0696	-0.964	7.40E-09
TRINITY_DN89668_c0_g1	pmb0696	0.832	0.000120606
TRINITY_DN89668_c0_g9	pmb0696	0.824	0.000158774
TRINITY_DN86097_c2_g1	pmb0696	0.98	2.00E-10
TRINITY_DN93059_c3_g1	pmb0696	0.849	6.26E-05
TRINITY_DN94281_c1_g4	pmb0696	-0.944	1.28E-07
TRINITY_DN82479_c1_g1	pmb0696	-0.832	0.000118197
TRINITY_DN84162_c0_g2	pmb0696	0.891	8.46E-06
TRINITY_DN84748_c0_g3	pmb0696	0.911	2.35E-06
TRINITY_DN89426_c0_g1	pmb0696	0.855	4.97E-05
TRINITY_DN81362_c0_g1	pmb0696	0.999	0
TRINITY_DN93041_c0_g3	pmb0696	0.84	8.87E-05
TRINITY_DN85413_c4_g4	pmb0696	0.856	4.65E-05
TRINITY_DN94125_c3_g1	pmb0696	0.879	1.63E-05
TRINITY_DN93477_c0_g1	pmb0696	-0.996	0
TRINITY_DN79654_c0_g1	pmb0696	0.999	0
TRINITY_DN93207_c0_g5	pmb0696	0.931	4.86E-07
TRINITY_DN186098_c0_g1	pmb0696	0.999	0
TRINITY_DN83254_c0_g1	pmb0696	0.973	1.10E-09
TRINITY_DN86000_c0_g6	pmb0696	-0.999	0
TRINITY_DN85755_c3_g5	pmb0696	0.915	1.78E-06
TRINITY_DN92813_c2_g2	pmb0696	0.906	3.25E-06
TRINITY_DN88660_c3_g1	pmb0696	0.903	4.00E-06
TRINITY_DN93616_c1_g1	pmb0696	0.804	0.000303376
TRINITY_DN88679_c0_g1	pmb0696	0.919	1.31E-06
TRINITY_DN86886_c2_g1	pmb0696	0.865	3.11E-05
TRINITY_DN90612_c1_g7	pmb0696	-0.998	0
TRINITY_DN86515_c2_g1	pmb0696	0.888	9.77E-06
TRINITY_DN82207_c1_g10	pmb0696	0.999	0
TRINITY_DN85683_c2_g1	pmb0696	0.868	2.68E-05
TRINITY_DN93694_c1_g2	pmb0696	0.989	0
TRINITY_DN177956_c0_g1	pmb0696	0.999	0
TRINITY_DN88124_c0_g1	pmb0696	0.818	0.000196905
TRINITY_DN86425_c1_g3	pmb0696	0.81	0.000253622
TRINITY_DN70017_c0_g1	pmb0696	0.999	0
TRINITY_DN86330_c1_g1	pmb0696	0.953	3.88E-08
TRINITY_DN89323_c1_g2	pmb0696	0.831	0.000125979
TRINITY_DN80415_c0_g1	pmb0696	0.922	1.04E-06
TRINITY_DN90529_c1_g1	pmb0696	0.997	0
TRINITY_DN96234_c3_g1	pmb0696	0.859	4.10E-05
TRINITY_DN84679_c0_g1	pmb0696	0.999	0
TRINITY_DN81167_c0_g2	pmb0696	0.999	0
TRINITY_DN97188_c1_g4	pmb0696	0.846	6.99E-05
TRINITY_DN92501_c0_g8	pmb0696	0.941	1.74E-07
TRINITY_DN90438_c0_g2	pmb0696	0.829	0.000135042
TRINITY_DN89107_c0_g1	pmb0696	0.812	0.00023617
TRINITY_DN91060_c3_g3	pmb0696	0.993	0
TRINITY_DN73781_c0_g1	pmb0696	0.999	0
TRINITY_DN88986_c3_g5	pmb0696	-0.979	2.00E-10
TRINITY_DN87401_c0_g1	pmb0696	0.906	3.23E-06
TRINITY_DN82579_c1_g2	pmb0696	0.929	5.77E-07
TRINITY_DN94396_c0_g1	pmb0696	0.877	1.81E-05
TRINITY_DN84793_c0_g7	pmb0696	0.984	0
TRINITY_DN85281_c1_g2	pmb0696	0.899	5.27E-06
TRINITY_DN82761_c1_g3	pmb0696	0.949	6.59E-08
TRINITY_DN93538_c0_g1	pmb0696	0.975	7.00E-10
TRINITY_DN91596_c0_g1	pmb0696	-0.988	0
TRINITY_DN88441_c3_g5	pmb0696	0.848	6.59E-05
TRINITY_DN85175_c2_g2	pmb0696	0.913	2.09E-06
TRINITY_DN84608_c0_g3	pmb0696	0.884	1.23E-05
TRINITY_DN86187_c0_g1	pmb0696	-0.962	1.06E-08
TRINITY_DN67458_c0_g1	pmb0696	0.999	0
TRINITY_DN83734_c1_g3	pmb0696	0.846	6.95E-05
TRINITY_DN91072_c1_g1	pmb0696	-0.971	1.70E-09
TRINITY_DN94131_c0_g1	pmb0696	0.863	3.47E-05
TRINITY_DN87420_c1_g4	pmb0696	-0.957	2.28E-08
TRINITY_DN87434_c0_g2	pmb0696	0.87	2.51E-05
TRINITY_DN94232_c1_g5	pmb0696	-0.999	0
TRINITY_DN93097_c1_g6	pmb0696	-0.937	2.73E-07
TRINITY_DN87730_c0_g4	pmb0696	0.862	3.64E-05
TRINITY_DN87260_c1_g2	pmb0696	0.904	3.74E-06
TRINITY_DN92605_c0_g2	pmb0696	0.998	0
TRINITY_DN90517_c0_g3	pmb0696	-0.843	7.84E-05
TRINITY_DN88161_c2_g3	pmb0696	0.988	0
TRINITY_DN94799_c3_g8	pmb0696	-0.961	1.27E-08
TRINITY_DN82708_c0_g4	pmb0696	0.999	0
TRINITY_DN53376_c0_g2	pmb0696	0.999	0
TRINITY_DN91665_c0_g4	pmb0696	-0.86	3.87E-05
TRINITY_DN93036_c2_g4	pmb0696	0.813	0.000228441
TRINITY_DN87193_c0_g2	pmb0696	0.834	0.000110609
TRINITY_DN87193_c0_g1	pmb0696	0.806	0.000284282
TRINITY_DN84646_c2_g2	pmb0696	0.883	1.28E-05
TRINITY_DN91844_c0_g6	pmb0696	0.998	0
TRINITY_DN88039_c0_g2	pmb0696	0.966	5.60E-09
TRINITY_DN92625_c3_g3	pmb0696	0.884	1.24E-05
TRINITY_DN87673_c0_g6	pmb0696	0.841	8.66E-05
TRINITY_DN80451_c0_g1	pmb0696	-0.964	7.30E-09
TRINITY_DN88565_c0_g1	pmb0696	0.986	0
TRINITY_DN97802_c2_g6	pmb0745	-0.879	1.57E-05
TRINITY_DN91359_c1_g2	pmb0745	0.993	0
TRINITY_DN96805_c0_g1	pmb0745	0.999	0
TRINITY_DN87313_c2_g1	pmb0745	0.876	1.89E-05
TRINITY_DN88595_c0_g6	pmb0745	0.999	0
TRINITY_DN91214_c2_g3	pmb0745	-0.909	2.73E-06
TRINITY_DN97512_c3_g6	pmb0745	-0.999	0
TRINITY_DN93839_c1_g7	pmb0745	0.886	1.12E-05
TRINITY_DN93991_c2_g2	pmb0855	-0.839	9.32E-05
TRINITY_DN92014_c1_g1	pmb0855	-0.86	3.98E-05
TRINITY_DN90100_c1_g1	pmb0855	-0.837	9.98E-05
TRINITY_DN93507_c0_g4	pmb0855	-0.805	0.000294416
TRINITY_DN91250_c2_g7	pmb0855	-0.807	0.000276273
TRINITY_DN86452_c0_g1	pmb0855	-0.871	2.41E-05
TRINITY_DN91067_c0_g5	pmb0855	-0.802	0.000318346
TRINITY_DN96745_c3_g8	pmb0855	-0.847	6.76E-05
TRINITY_DN96745_c3_g2	pmb0855	-0.859	4.04E-05
TRINITY_DN91187_c2_g2	pmb0855	-0.842	8.30E-05
TRINITY_DN93794_c0_g3	pmb0855	-0.804	0.000303053
TRINITY_DN94846_c2_g2	pmb0855	-0.831	0.000126243
TRINITY_DN85255_c0_g4	pmb0855	-0.804	0.000302527
TRINITY_DN92534_c0_g6	pmb0855	-0.882	1.35E-05
TRINITY_DN88603_c3_g4	pmb0855	-0.845	7.32E-05
TRINITY_DN88919_c2_g3	pmb0855	-0.873	2.13E-05
TRINITY_DN81980_c2_g1	pmb0855	-0.87	2.47E-05
TRINITY_DN88715_c1_g1	pmb0855	-0.805	0.000292549
TRINITY_DN93599_c0_g2	pmb0855	-0.803	0.00031064
TRINITY_DN90107_c1_g3	pmb0855	-0.87	2.47E-05
TRINITY_DN85480_c0_g1	pmb0855	-0.862	3.60E-05
TRINITY_DN83688_c2_g1	pmb0855	-0.837	9.90E-05
TRINITY_DN93794_c0_g3	pmb0856	-0.814	0.000220781
TRINITY_DN93991_c2_g2	pmb0864	-0.88	1.53E-05
TRINITY_DN92014_c1_g1	pmb0864	-0.89	9.01E-06
TRINITY_DN82374_c3_g4	pmb0864	-0.81	0.000254779
TRINITY_DN90100_c1_g1	pmb0864	-0.809	0.000257203
TRINITY_DN83247_c2_g4	pmb0864	-0.826	0.000150202
TRINITY_DN93507_c0_g4	pmb0864	-0.821	0.000177353
TRINITY_DN88120_c4_g3	pmb0864	-0.816	0.000209101
TRINITY_DN86452_c0_g1	pmb0864	-0.879	1.59E-05
TRINITY_DN88948_c0_g3	pmb0864	-0.809	0.000260393
TRINITY_DN96745_c3_g8	pmb0864	-0.803	0.000310801
TRINITY_DN96745_c3_g2	pmb0864	-0.837	9.98E-05
TRINITY_DN91187_c2_g2	pmb0864	-0.841	8.63E-05
TRINITY_DN92534_c0_g6	pmb0864	-0.827	0.000142148
TRINITY_DN88603_c3_g4	pmb0864	-0.826	0.00014732
TRINITY_DN88919_c2_g3	pmb0864	-0.882	1.33E-05
TRINITY_DN81980_c2_g1	pmb0864	-0.854	5.17E-05
TRINITY_DN93599_c0_g2	pmb0864	-0.803	0.000314572
TRINITY_DN90107_c1_g3	pmb0864	-0.836	0.000103196
TRINITY_DN88693_c0_g5	pmb0864	-0.825	0.000150669
TRINITY_DN85480_c0_g1	pmb0864	-0.874	2.05E-05
TRINITY_DN84570_c1_g2	pmb0864	-0.836	0.000103097
TRINITY_DN83688_c2_g1	pmb0864	-0.825	0.000155409
TRINITY_DN96032_c4_g2	pmb0864	-0.801	0.000331283
TRINITY_DN89056_c1_g1	pmb0864	-0.813	0.00022779
TRINITY_DN93991_c2_g2	pmb0874	-0.832	0.000119809
TRINITY_DN92014_c1_g1	pmb0874	-0.859	4.02E-05
TRINITY_DN82374_c3_g4	pmb0874	-0.819	0.000187764
TRINITY_DN90100_c1_g1	pmb0874	-0.824	0.000160048
TRINITY_DN83247_c2_g4	pmb0874	-0.806	0.00028247
TRINITY_DN88120_c4_g3	pmb0874	-0.803	0.000314255
TRINITY_DN86452_c0_g1	pmb0874	-0.855	4.79E-05
TRINITY_DN93794_c0_g3	pmb0874	-0.902	4.23E-06
TRINITY_DN94846_c2_g2	pmb0874	-0.828	0.000139793
TRINITY_DN92534_c0_g6	pmb0874	-0.809	0.000259634
TRINITY_DN92442_c1_g1	pmb0874	-0.805	0.000292128
TRINITY_DN81980_c2_g1	pmb0874	-0.83	0.000130248
TRINITY_DN88715_c1_g1	pmb0874	-0.8	0.000337249
TRINITY_DN88693_c0_g5	pmb0874	-0.811	0.000245699
TRINITY_DN85480_c0_g1	pmb0874	-0.886	1.10E-05
TRINITY_DN83688_c2_g1	pmb0874	-0.817	0.000201719
TRINITY_DN92014_c1_g1	pmb0876	-0.825	0.000153459
TRINITY_DN82374_c3_g4	pmb0876	-0.82	0.000181718
TRINITY_DN90100_c1_g1	pmb0876	-0.848	6.52E-05
TRINITY_DN86452_c0_g1	pmb0876	-0.858	4.27E-05
TRINITY_DN93794_c0_g3	pmb0876	-0.853	5.33E-05
TRINITY_DN94846_c2_g2	pmb0876	-0.802	0.000323204
TRINITY_DN92534_c0_g6	pmb0876	-0.851	5.66E-05
TRINITY_DN81980_c2_g1	pmb0876	-0.808	0.000265046
TRINITY_DN90107_c1_g3	pmb0876	-0.803	0.000316995
TRINITY_DN85480_c0_g1	pmb0876	-0.85	6.06E-05
TRINITY_DN93794_c0_g3	pmb0877	-0.806	0.000289511
TRINITY_DN87909_c3_g1	pmb0880	-0.886	1.13E-05
TRINITY_DN88919_c2_g3	pmb0880	-0.886	1.12E-05
TRINITY_DN91451_c1_g4	pmb0880	-0.829	0.000133683
TRINITY_DN93991_c2_g2	pmb0882	-0.834	0.000109733
TRINITY_DN85057_c3_g1	pmb0882	-0.823	0.000163245
TRINITY_DN88919_c2_g3	pmb0882	-0.805	0.000293706
TRINITY_DN94391_c1_g2	pmb0882	-0.828	0.000137536
TRINITY_DN92534_c0_g6	pmb0883	-0.809	0.000257921
TRINITY_DN84540_c1_g3	pmb1178	-0.813	0.000225957
TRINITY_DN86542_c1_g2	pmb1466	-0.822	0.000168751
TRINITY_DN89171_c0_g3	pmb1466	0.962	9.80E-09
TRINITY_DN89067_c1_g5	pmb1466	-0.863	3.47E-05
TRINITY_DN83339_c2_g1	pmb1605	-0.802	0.000319034
TRINITY_DN85255_c0_g4	pmb2406	-0.804	0.000303806
TRINITY_DN87770_c0_g5	pmb2673	0.895	6.69E-06
TRINITY_DN85156_c1_g2	pmb2673	-0.986	0
TRINITY_DN81678_c1_g1	pmb2673	-0.984	0
TRINITY_DN92330_c0_g1	pmb2673	-0.958	2.03E-08
TRINITY_DN86195_c0_g1	pmb2673	0.959	1.73E-08
TRINITY_DN97339_c0_g2	pmb2673	-0.84	9.02E-05
TRINITY_DN94477_c3_g1	pmb2673	0.912	2.23E-06
TRINITY_DN82350_c2_g4	pmb2673	0.992	0
TRINITY_DN91135_c0_g1	pmb2673	-0.982	1.00E-10
TRINITY_DN95879_c2_g2	pmb2673	0.959	1.71E-08
TRINITY_DN83789_c1_g2	pmb2673	0.892	7.87E-06
TRINITY_DN97742_c4_g1	pmb2673	0.972	1.40E-09
TRINITY_DN88621_c1_g1	pmb2673	0.894	7.19E-06
TRINITY_DN82995_c3_g2	pmb2673	0.993	0
TRINITY_DN93039_c3_g10	pmb2673	0.827	0.000144612
TRINITY_DN85694_c2_g6	pmb2673	0.996	0
TRINITY_DN87069_c1_g1	pmb2673	0.962	1.02E-08
TRINITY_DN82883_c1_g1	pmb2673	-0.855	4.82E-05
TRINITY_DN92440_c1_g7	pmb2673	0.943	1.34E-07
TRINITY_DN93991_c2_g2	pmb2867	0.87	2.51E-05
TRINITY_DN88919_c2_g3	pmb2867	0.871	2.39E-05
TRINITY_DN93667_c0_g1	pmb2867	0.812	0.000237103
TRINITY_DN85480_c0_g1	pmb2867	0.808	0.000265966
TRINITY_DN94138_c2_g3	pmb2873	-0.856	4.65E-05
TRINITY_DN90591_c4_g6	pmb2873	-0.848	6.44E-05
TRINITY_DN84511_c1_g6	pmb2873	-0.866	3.02E-05
TRINITY_DN92174_c1_g1	pmb2873	-0.851	5.82E-05
TRINITY_DN94236_c1_g9	pmb2873	-0.874	2.09E-05
TRINITY_DN89120_c4_g1	pmb2873	0.867	2.81E-05
TRINITY_DN97420_c1_g12	pmb2873	-0.848	6.43E-05
TRINITY_DN88841_c0_g8	pmb2873	-0.848	6.62E-05
TRINITY_DN82003_c1_g4	pmb2873	0.828	0.000140297
TRINITY_DN82461_c3_g6	pmb2873	-0.872	2.23E-05
TRINITY_DN82579_c1_g1	pmb2873	-0.829	0.000133321
TRINITY_DN82256_c0_g9	pmb2873	-0.809	0.000255981
TRINITY_DN87539_c1_g6	pmb2873	-0.812	0.000236967
TRINITY_DN83542_c0_g1	pmb2873	-0.897	5.90E-06
TRINITY_DN87410_c1_g2	pmb2961	0.805	0.000297055
TRINITY_DN85057_c3_g1	pmb2961	0.818	0.000195084
TRINITY_DN88919_c2_g3	pmb2961	0.831	0.000124369
TRINITY_DN94391_c1_g2	pmb2961	0.801	0.000332968
TRINITY_DN90591_c4_g6	pmb2999	0.832	0.000119583
TRINITY_DN94236_c1_g9	pmb2999	0.839	9.16E-05
TRINITY_DN97420_c1_g12	pmb2999	0.803	0.000310117
TRINITY_DN84518_c0_g5	pmb2999	0.887	1.02E-05
TRINITY_DN86425_c1_g3	pmb2999	0.816	0.000209686
TRINITY_DN91096_c2_g1	pmb2999	0.821	0.000176006
TRINITY_DN86521_c2_g2	pmb2999	0.851	5.85E-05
TRINITY_DN84540_c1_g3	pmb2999	0.801	0.000331499
TRINITY_DN86542_c1_g2	pmb3045	-0.833	0.000117236
TRINITY_DN89171_c0_g3	pmb3045	0.964	7.10E-09
TRINITY_DN82853_c2_g1	pmb3045	0.804	0.000300586
TRINITY_DN89067_c1_g5	pmb3045	-0.862	3.52E-05
TRINITY_DN83628_c1_g2	pmc0682	0.816	0.000205658
TRINITY_DN92170_c2_g2	pmc0682	0.9	4.89E-06
TRINITY_DN92170_c2_g4	pmc0682	0.9	4.89E-06
TRINITY_DN86504_c0_g1	pmc0682	0.978	3.00E-10
TRINITY_DN89080_c3_g4	pmc0682	0.986	0
TRINITY_DN85443_c1_g1	pmc0682	0.814	0.000220366
TRINITY_DN91357_c1_g1	pmc0682	-0.941	1.81E-07
TRINITY_DN83505_c0_g5	pmc0682	-0.998	0
TRINITY_DN84486_c0_g1	pmc0682	0.957	2.17E-08
TRINITY_DN84553_c0_g2	pmc0682	-0.911	2.31E-06
TRINITY_DN89742_c1_g2	pmc0682	0.951	5.04E-08
TRINITY_DN97420_c1_g12	pmc0682	0.882	1.34E-05
TRINITY_DN93694_c1_g3	pmc0682	0.93	5.22E-07
TRINITY_DN88841_c0_g8	pmc0682	0.856	4.60E-05
TRINITY_DN92461_c0_g5	pmc0682	-0.989	0
TRINITY_DN96448_c2_g5	pmc0682	-0.803	0.000310242
TRINITY_DN95694_c0_g5	pmc0682	0.868	2.80E-05
TRINITY_DN82597_c2_g1	pmc0682	-0.988	0
TRINITY_DN93174_c0_g2	pmc0682	-0.916	1.58E-06
TRINITY_DN81954_c1_g1	pmc0682	-0.988	0
TRINITY_DN82003_c1_g5	pmc0682	0.807	0.000274039
TRINITY_DN81895_c1_g5	pmc0682	-0.903	3.94E-06
TRINITY_DN82579_c1_g1	pmc0682	0.834	0.000111455
TRINITY_DN94815_c1_g2	pmc0682	0.923	9.54E-07
TRINITY_DN87980_c1_g1	pmc0682	0.867	2.84E-05
TRINITY_DN84412_c3_g2	pmc0682	0.967	4.40E-09
TRINITY_DN85010_c0_g1	pmc0682	-0.863	3.37E-05
TRINITY_DN83845_c1_g1	pmc0682	-0.921	1.15E-06
TRINITY_DN85250_c0_g2	pmc0682	-0.954	3.54E-08
TRINITY_DN87268_c3_g4	pmc0682	0.998	0
TRINITY_DN93991_c2_g2	pmd0132	-0.844	7.69E-05
TRINITY_DN92014_c1_g1	pmd0132	-0.873	2.19E-05
TRINITY_DN90100_c1_g1	pmd0132	-0.853	5.33E-05
TRINITY_DN93507_c0_g4	pmd0132	-0.814	0.000220381
TRINITY_DN91250_c2_g7	pmd0132	-0.803	0.000307995
TRINITY_DN86452_c0_g1	pmd0132	-0.883	1.33E-05
TRINITY_DN91067_c0_g5	pmd0132	-0.803	0.000311507
TRINITY_DN96745_c3_g8	pmd0132	-0.85	5.89E-05
TRINITY_DN96745_c3_g2	pmd0132	-0.863	3.42E-05
TRINITY_DN91187_c2_g2	pmd0132	-0.838	9.46E-05
TRINITY_DN87909_c3_g1	pmd0132	-0.8	0.000339568
TRINITY_DN93794_c0_g3	pmd0132	-0.807	0.000274366
TRINITY_DN94846_c2_g2	pmd0132	-0.84	8.73E-05
TRINITY_DN85255_c0_g4	pmd0132	-0.81	0.000249992
TRINITY_DN92534_c0_g6	pmd0132	-0.887	1.02E-05
TRINITY_DN88603_c3_g4	pmd0132	-0.853	5.36E-05
TRINITY_DN88919_c2_g3	pmd0132	-0.88	1.54E-05
TRINITY_DN81980_c2_g1	pmd0132	-0.884	1.20E-05
TRINITY_DN88715_c1_g1	pmd0132	-0.811	0.000242555
TRINITY_DN93599_c0_g2	pmd0132	-0.822	0.000167271
TRINITY_DN90107_c1_g3	pmd0132	-0.874	2.06E-05
TRINITY_DN85480_c0_g1	pmd0132	-0.866	3.00E-05
TRINITY_DN83688_c2_g1	pmd0132	-0.845	7.44E-05
TRINITY_DN92014_c1_g1	pmd0160	-0.822	0.000169713
TRINITY_DN82374_c3_g4	pmd0160	-0.801	0.000336457
TRINITY_DN90100_c1_g1	pmd0160	-0.839	9.20E-05
TRINITY_DN86452_c0_g1	pmd0160	-0.849	6.28E-05
TRINITY_DN93794_c0_g3	pmd0160	-0.83	0.00012649
TRINITY_DN92534_c0_g6	pmd0160	-0.862	3.59E-05
TRINITY_DN81980_c2_g1	pmd0160	-0.811	0.000241391
TRINITY_DN90107_c1_g3	pmd0160	-0.813	0.000232215
TRINITY_DN85480_c0_g1	pmd0160	-0.831	0.000122908
TRINITY_DN94138_c2_g3	pme0009	0.874	2.09E-05
TRINITY_DN95799_c4_g3	pme0009	0.869	2.59E-05
TRINITY_DN85964_c0_g2	pme0009	0.817	0.000198761
TRINITY_DN90591_c4_g6	pme0009	0.875	1.96E-05
TRINITY_DN84511_c1_g6	pme0009	0.876	1.83E-05
TRINITY_DN83288_c2_g1	pme0009	0.899	5.16E-06
TRINITY_DN83585_c1_g1	pme0009	0.841	8.53E-05
TRINITY_DN92174_c1_g1	pme0009	0.858	4.30E-05
TRINITY_DN94236_c1_g9	pme0009	0.889	9.37E-06
TRINITY_DN97420_c1_g12	pme0009	0.803	0.00031136
TRINITY_DN88841_c0_g8	pme0009	0.855	4.91E-05
TRINITY_DN89323_c1_g2	pme0009	0.848	6.39E-05
TRINITY_DN82461_c3_g6	pme0009	0.825	0.000154451
TRINITY_DN85006_c1_g3	pme0009	0.804	0.000301457
TRINITY_DN84540_c1_g3	pme0009	0.912	2.12E-06
TRINITY_DN82915_c0_g5	pme0009	0.87	2.51E-05
TRINITY_DN83542_c0_g1	pme0009	0.889	9.40E-06
TRINITY_DN95799_c4_g3	pme0036	0.827	0.000145238
TRINITY_DN83288_c2_g1	pme0036	0.845	7.31E-05
TRINITY_DN94138_c2_g3	pme0066	0.83	0.000130655
TRINITY_DN95799_c4_g3	pme0066	0.885	1.18E-05
TRINITY_DN85964_c0_g2	pme0066	0.821	0.000176379
TRINITY_DN90591_c4_g6	pme0066	0.814	0.000218305
TRINITY_DN84511_c1_g6	pme0066	0.827	0.000145233
TRINITY_DN83288_c2_g1	pme0066	0.895	6.52E-06
TRINITY_DN92174_c1_g1	pme0066	0.821	0.000176226
TRINITY_DN94236_c1_g9	pme0066	0.814	0.00021974
TRINITY_DN89323_c1_g2	pme0066	0.845	7.19E-05
TRINITY_DN84540_c1_g3	pme0066	0.89	8.68E-06
TRINITY_DN82915_c0_g5	pme0066	0.914	1.83E-06
TRINITY_DN88873_c2_g5	pme0066	0.811	0.000243461
TRINITY_DN85357_c1_g1	pme0109	0.816	0.000206826
TRINITY_DN83614_c0_g3	pme0113	-0.811	0.000244893
TRINITY_DN93991_c2_g2	pme0122	-0.809	0.000261006
TRINITY_DN91187_c2_g2	pme0122	-0.813	0.0002305
TRINITY_DN88919_c2_g3	pme0122	-0.911	2.32E-06
TRINITY_DN94391_c1_g2	pme0122	-0.812	0.000233803
TRINITY_DN91451_c1_g4	pme0122	-0.831	0.000125981
TRINITY_DN94138_c2_g3	pme0161	0.813	0.000226765
TRINITY_DN95799_c4_g3	pme0161	0.814	0.000222536
TRINITY_DN90591_c4_g6	pme0161	0.815	0.000214782
TRINITY_DN84511_c1_g6	pme0161	0.809	0.000262322
TRINITY_DN83288_c2_g1	pme0161	0.838	9.49E-05
TRINITY_DN94236_c1_g9	pme0161	0.815	0.000214898
TRINITY_DN89323_c1_g2	pme0161	0.828	0.000135887
TRINITY_DN84540_c1_g3	pme0161	0.844	7.54E-05
TRINITY_DN82915_c0_g5	pme0161	0.847	6.74E-05
TRINITY_DN83542_c0_g1	pme0161	0.827	0.00014209
TRINITY_DN88948_c0_g3	pme0197	-0.803	0.000311435
TRINITY_DN88919_c2_g3	pme0233	0.884	1.25E-05
TRINITY_DN87909_c3_g1	pme0267	-0.811	0.000244717
TRINITY_DN88919_c2_g3	pme0267	-0.826	0.000147821
TRINITY_DN94391_c1_g2	pme0267	-0.838	9.73E-05
TRINITY_DN91451_c1_g4	pme0267	-0.831	0.00012407
TRINITY_DN83279_c2_g1	pme0279	0.807	0.000280373
TRINITY_DN96119_c1_g2	pme0279	-0.806	0.00028569
TRINITY_DN91545_c2_g1	pme0324	-0.924	8.49E-07
TRINITY_DN88848_c1_g3	pme0324	0.99	0
TRINITY_DN92174_c1_g5	pme0324	-0.982	1.00E-10
TRINITY_DN79560_c0_g1	pme0324	0.903	3.99E-06
TRINITY_DN94978_c2_g1	pme0324	0.986	0
TRINITY_DN96596_c2_g4	pme0324	0.916	1.64E-06
TRINITY_DN85656_c2_g1	pme0324	0.854	5.06E-05
TRINITY_DN95805_c1_g1	pme0324	0.854	4.99E-05
TRINITY_DN94108_c3_g1	pme0324	-0.842	8.36E-05
TRINITY_DN87777_c0_g2	pme0324	-0.863	3.44E-05
TRINITY_DN88200_c0_g1	pme0324	-0.919	1.34E-06
TRINITY_DN88200_c0_g3	pme0324	-0.938	2.42E-07
TRINITY_DN87619_c1_g1	pme0324	0.972	1.60E-09
TRINITY_DN88240_c0_g2	pme0324	0.824	0.000159068
TRINITY_DN92957_c0_g1	pme0324	-0.986	0
TRINITY_DN97802_c2_g6	pme0359	-0.896	6.33E-06
TRINITY_DN91359_c1_g2	pme0359	0.999	0
TRINITY_DN96805_c0_g1	pme0359	0.995	0
TRINITY_DN87313_c2_g1	pme0359	0.888	1.00E-05
TRINITY_DN88595_c0_g6	pme0359	0.997	0
TRINITY_DN91214_c2_g3	pme0359	-0.927	6.90E-07
TRINITY_DN97512_c3_g6	pme0359	-0.997	0
TRINITY_DN96119_c1_g2	pme0359	-0.802	0.000323903
TRINITY_DN93839_c1_g7	pme0359	0.895	6.70E-06
TRINITY_DN88919_c2_g3	pme0369	-0.806	0.000289438
TRINITY_DN87770_c0_g5	pme0431	0.856	4.60E-05
TRINITY_DN85156_c1_g2	pme0431	-0.981	1.00E-10
TRINITY_DN81678_c1_g1	pme0431	-0.984	0
TRINITY_DN92330_c0_g1	pme0431	-0.95	6.23E-08
TRINITY_DN86195_c0_g1	pme0431	0.947	8.50E-08
TRINITY_DN97339_c0_g2	pme0431	-0.843	8.07E-05
TRINITY_DN95632_c2_g8	pme0431	-0.83	0.000128648
TRINITY_DN94477_c3_g1	pme0431	0.939	2.22E-07
TRINITY_DN82350_c2_g4	pme0431	0.996	0
TRINITY_DN91135_c0_g1	pme0431	-0.987	0
TRINITY_DN95879_c2_g2	pme0431	0.945	1.08E-07
TRINITY_DN83789_c1_g2	pme0431	0.895	6.45E-06
TRINITY_DN97742_c4_g1	pme0431	0.983	1.00E-10
TRINITY_DN88621_c1_g1	pme0431	0.881	1.42E-05
TRINITY_DN82995_c3_g2	pme0431	0.995	0
TRINITY_DN94507_c1_g5	pme0431	0.841	8.42E-05
TRINITY_DN85694_c2_g6	pme0431	0.997	0
TRINITY_DN87069_c1_g1	pme0431	0.974	9.00E-10
TRINITY_DN82883_c1_g1	pme0431	-0.876	1.90E-05
TRINITY_DN92440_c1_g7	pme0431	0.936	2.84E-07
TRINITY_DN95799_c4_g3	pme1055	0.816	0.000210394
TRINITY_DN85964_c0_g2	pme1055	0.819	0.000188218
TRINITY_DN83288_c2_g1	pme1055	0.847	6.77E-05
TRINITY_DN83585_c1_g1	pme1055	0.828	0.000136282
TRINITY_DN85006_c1_g3	pme1055	0.827	0.0001409
TRINITY_DN84540_c1_g3	pme1055	0.811	0.000242953
TRINITY_DN89755_c2_g2	pme1097	0.808	0.000270563
TRINITY_DN95799_c4_g3	pme1097	0.84	8.76E-05
TRINITY_DN90591_c4_g6	pme1097	0.823	0.000166761
TRINITY_DN83288_c2_g1	pme1097	0.847	6.69E-05
TRINITY_DN94236_c1_g9	pme1097	0.804	0.000305114
TRINITY_DN90368_c2_g6	pme1097	0.834	0.000111719
TRINITY_DN85683_c2_g1	pme1097	0.816	0.000204371
TRINITY_DN89323_c1_g2	pme1097	0.941	1.83E-07
TRINITY_DN85948_c1_g8	pme1097	0.823	0.000166593
TRINITY_DN82761_c1_g3	pme1097	0.81	0.000253471
TRINITY_DN90322_c1_g2	pme1097	0.812	0.000236705
TRINITY_DN84540_c1_g3	pme1097	0.893	7.38E-06
TRINITY_DN82915_c0_g5	pme1097	0.883	1.29E-05
TRINITY_DN88873_c2_g5	pme1097	0.856	4.63E-05
TRINITY_DN92625_c3_g3	pme1097	0.829	0.000134308
TRINITY_DN95799_c4_g3	pme1408	0.874	2.02E-05
TRINITY_DN85964_c0_g2	pme1408	0.818	0.000192029
TRINITY_DN83288_c2_g1	pme1408	0.894	7.01E-06
TRINITY_DN85006_c1_g3	pme1408	0.829	0.000133476
TRINITY_DN84540_c1_g3	pme1408	0.839	9.31E-05
TRINITY_DN82915_c0_g5	pme1408	0.856	4.60E-05
TRINITY_DN87909_c3_g1	pme1419	-0.88	1.55E-05
TRINITY_DN88919_c2_g3	pme1419	-0.877	1.73E-05
TRINITY_DN91451_c1_g4	pme1419	-0.824	0.000160637
TRINITY_DN85057_c3_g1	pme1535	0.808	0.00026902
TRINITY_DN88894_c2_g1	pme1562	0.883	1.29E-05
TRINITY_DN97418_c1_g5	pme1562	0.852	5.62E-05
TRINITY_DN86277_c2_g1	pme1562	0.807	0.000274657
TRINITY_DN97802_c2_g3	pme1828	0.97	2.40E-09
TRINITY_DN82283_c1_g1	pme1828	0.864	3.22E-05
TRINITY_DN85546_c2_g4	pme1828	-0.962	1.08E-08
TRINITY_DN97080_c3_g1	pme1828	-0.856	4.76E-05
TRINITY_DN82344_c3_g2	pme1828	-0.981	1.00E-10
TRINITY_DN82567_c2_g4	pme1828	-0.992	0
TRINITY_DN82339_c2_g6	pme1828	0.937	2.59E-07
TRINITY_DN94236_c1_g9	pme1841	-0.803	0.000309302
TRINITY_DN84518_c0_g5	pme1841	-0.853	5.37E-05
TRINITY_DN82494_c3_g2	pme1841	0.814	0.000219974
TRINITY_DN94138_c2_g3	pme2459	0.871	2.39E-05
TRINITY_DN90591_c4_g6	pme2459	0.843	8.01E-05
TRINITY_DN84511_c1_g6	pme2459	0.883	1.31E-05
TRINITY_DN92174_c1_g1	pme2459	0.879	1.61E-05
TRINITY_DN94236_c1_g9	pme2459	0.868	2.69E-05
TRINITY_DN89120_c4_g1	pme2459	-0.889	9.17E-06
TRINITY_DN97420_c1_g12	pme2459	0.809	0.000261127
TRINITY_DN88841_c0_g8	pme2459	0.837	9.94E-05
TRINITY_DN82461_c3_g6	pme2459	0.826	0.000148069
TRINITY_DN83542_c0_g1	pme2459	0.906	3.34E-06
TRINITY_DN84309_c1_g4	pme2527	-0.972	1.50E-09
TRINITY_DN80017_c0_g1	pme3146	-0.991	0
TRINITY_DN82435_c5_g1	pme3146	0.982	1.00E-10
TRINITY_DN83564_c1_g2	pme3146	-0.879	1.58E-05
TRINITY_DN97506_c7_g4	pme3146	-0.868	2.69E-05
TRINITY_DN95799_c4_g1	pme3146	0.875	1.94E-05
TRINITY_DN90396_c2_g1	pme3146	0.878	1.65E-05
TRINITY_DN95317_c2_g3	pme3146	-0.827	0.000144388
TRINITY_DN96119_c1_g6	pme3146	-0.904	3.87E-06
TRINITY_DN95857_c1_g4	pme3194	0.821	0.000174752
TRINITY_DN97820_c7_g1	pme3194	-0.82	0.000179108
TRINITY_DN91302_c3_g1	pme3250	-0.841	8.59E-05
TRINITY_DN94236_c1_g9	pme3267	0.8	0.000339421
TRINITY_DN84540_c1_g3	pme3267	0.801	0.000335919
TRINITY_DN82915_c0_g5	pme3267	0.806	0.00028498
TRINITY_DN83542_c0_g1	pme3267	0.853	5.21E-05
TRINITY_DN97420_c1_g1	pme3267	0.814	0.000219046
TRINITY_DN88894_c2_g1	pme3288	0.823	0.000163729
TRINITY_DN97418_c1_g5	pme3288	0.909	2.68E-06
TRINITY_DN86277_c2_g1	pme3288	0.855	4.90E-05
TRINITY_DN95799_c4_g3	pme3300	-0.859	4.07E-05
TRINITY_DN85274_c1_g1	pme3300	-0.801	0.000333019
TRINITY_DN83288_c2_g1	pme3300	-0.862	3.61E-05
TRINITY_DN84540_c1_g3	pme3300	-0.821	0.000178295
TRINITY_DN82915_c0_g5	pme3300	-0.804	0.000304601
TRINITY_DN90591_c4_g6	pme3453	0.828	0.000139631
TRINITY_DN94236_c1_g9	pme3453	0.829	0.000134259
TRINITY_DN86515_c2_g1	pme3453	0.857	4.52E-05
TRINITY_DN97420_c1_g12	pme3453	0.853	5.32E-05
TRINITY_DN84518_c0_g5	pme3453	0.855	4.85E-05
TRINITY_DN86425_c1_g3	pme3453	0.973	1.10E-09
TRINITY_DN89323_c1_g2	pme3453	0.812	0.000235918
TRINITY_DN82748_c0_g1	pme3453	-0.847	6.76E-05
TRINITY_DN93124_c0_g3	pme3453	0.892	7.95E-06
TRINITY_DN89385_c1_g8	pme3453	-0.909	2.62E-06
TRINITY_DN82761_c1_g3	pme3453	0.844	7.65E-05
TRINITY_DN86521_c2_g2	pme3453	0.851	5.73E-05
TRINITY_DN84646_c2_g2	pme3453	0.801	0.000329076
TRINITY_DN95540_c0_g1	pme3459	0.822	0.000169742
TRINITY_DN94359_c1_g1	pme3459	0.806	0.000284904
TRINITY_DN92170_c2_g2	pme3965	0.854	5.11E-05
TRINITY_DN92170_c2_g4	pme3965	0.854	5.11E-05
TRINITY_DN86504_c0_g1	pme3965	0.813	0.000230312
TRINITY_DN91357_c1_g1	pme3965	-0.854	5.04E-05
TRINITY_DN89120_c4_g1	pme3965	-0.916	1.60E-06
TRINITY_DN97420_c1_g12	pme3965	0.834	0.000112615
TRINITY_DN88841_c0_g8	pme3965	0.865	3.20E-05
TRINITY_DN93174_c0_g2	pme3965	-0.816	0.000205284
TRINITY_DN87980_c1_g1	pme3965	0.804	0.0003028
TRINITY_DN84412_c3_g2	pme3965	0.821	0.000176358
TRINITY_DN83845_c1_g1	pme3965	-0.873	2.13E-05
TRINITY_DN83542_c0_g1	pme3965	0.805	0.000292832
