# Supplementary material for: Integrated Metabolomic and Transcriptomic Analysis of the Flavonoid Accumulation in the Leaves of Cyclocarya paliurus at Different Altitudes
Source: Front Plant Sci. 2022 Feb 8;12:794137. doi: 10.3389/fpls.2021.794137 (PMC8860981; doi:10.3389/fpls.2021.794137)
Supplement: Supplementary file 12 [file Table_9.xlsx]

## Sheet: Sheet2
Table S9. The annotation of genes significantly correlated with flavonoids.
#Gene	CDD	KOG	NR	NT	PFAM	Swissprot	TrEMBL	GO	KEGG
TRINITY_DN87770_c0_g5	-	-	gi|1009119852|ref|XP_015876606.1| PREDICTED: uncharacterized protein LOC107413225 [Ziziphus jujuba] 1.2e-93	-	-	-	tr|F6HP97|F6HP97_VITVI Putative uncharacterized protein OS=Vitis vinifera GN=VIT_02s0154g00220 PE=4 SV=1 3.5e-90	GO:0003950, NAD+ ADP-ribosyltransferase activity	-
TRINITY_DN85156_c1_g2	PLN00110, PLN00110, flavonoid 3',5'-hydroxylase (F3'5'H); Provisional. 6.37748e-19	KOG0156, KOG0156, KOG0156, Cytochrome P450 CYP2 subfamily [Secondary metabolites biosynthesis, transport and catabolism]. 9.10915e-24	gi|590651876|ref|XP_007033006.1| Cytochrome P450, family 81, subfamily D, polypeptide 8, putative [Theobroma cacao] 3.8e-36	gi|1027089108|ref|XM_008240412.2| PREDICTED: Prunus mume isoflavone 3'-hydroxylase-like (LOC103337245), mRNA 2.08561e-35	pfam00067, p450, Cytochrome P450. Cytochrome P450s are haem-thiolate proteins involved in the oxidative degradation of various compounds. They are particularly well known for their role in the degradation of environmental toxins and mutagens. They can be divided into 4 classes, according to the method by which electrons from NAD(P)H are delivered to the catalytic site. Sequence conservation is re…	sp|Q6WNQ9|C81E9_MEDTR Isoflavone 3'-hydroxylase (Fragment) OS=Medicago truncatula GN=CYP81E9 PE=1 SV=1 3.51508e-39	tr|M5WQ76|M5WQ76_PRUPE Uncharacterized protein OS=Prunus persica GN=PRUPE_ppa026692mg PE=4 SV=1 6.1e-36	GO:0004497, monooxygenase activity;GO:0005506, iron ion binding;GO:0005789, endoplasmic reticulum membrane;GO:0016021, integral component of membrane;GO:0016705, oxidoreductase activity, acting on paired donors, with incorporation or reduction of molecular oxygen;GO:0020037, heme binding;GO:0048000, isoflavone 3'-hydroxylase activity	-
TRINITY_DN83628_c1_g2	-	-	gi|147789424|emb|CAN66607.1| hypothetical protein VITISV_017554 [Vitis vinifera] 4.3e-11	-	-	-	tr|A5ADJ3|A5ADJ3_VITVI Putative uncharacterized protein OS=Vitis vinifera GN=VITISV_017554 PE=4 SV=1 1.8e-11	GO:0003677, DNA binding;GO:0004190, aspartic-type endopeptidase activity;GO:0005634, nucleus	-
TRINITY_DN85378_c1_g2	-	-	gi|595791227|ref|XP_007199362.1| hypothetical protein PRUPE_ppa025388mg [Prunus persica] 8.5e-19	-	-	sp|Q283L0|KRP5_ORYSJ Cyclin-dependent kinase inhibitor 5 OS=Oryza sativa subsp. japonica GN=KRP5 PE=2 SV=1 2.81852e-07	tr|M5VII1|M5VII1_PRUPE Uncharacterized protein OS=Prunus persica GN=PRUPE_ppa025388mg PE=4 SV=1 3.6e-19	GO:0004861, cyclin-dependent protein serine/threonine kinase inhibitor activity;GO:0005634, nucleus;GO:0007050, cell cycle arrest	-
TRINITY_DN87570_c1_g3	-	-	-	-	-	-	-	-	-
TRINITY_DN92170_c2_g2	cd14663, STKc_SnRK3, Catalytic domain of the Serine/Threonine Kinases, Sucrose nonfermenting 1-related protein kinase subfamily 3. STKs catalyze the transfer of the gamma-phosphoryl group from ATP to serine/threonine residues on protein substrates. The SnRKs form three different subfamilies designated SnRK1-3. SnRK3 is represented in this cd. The SnRK3 group contains members also known as CBL-int…	KOG0583, KOG0583, KOG0583, Serine/threonine protein kinase [Signal transduction mechanisms]. 7.90523e-46	gi|657985336|ref|XP_008384770.1| PREDICTED: CBL-interacting serine/threonine-protein kinase 4-like [Malus domestica] 6.3e-59	gi|703079830|ref|XM_010092958.1| Morus notabilis CBL-interacting serine/threonine-protein kinase 4 partial mRNA 3.32343e-41	pfam00069, Pkinase, Protein kinase domain. 1.53433e-26	sp|Q9XIW0|CIPK7_ARATH CBL-interacting serine/threonine-protein kinase 7 OS=Arabidopsis thaliana GN=CIPK7 PE=1 SV=1 1.06849e-67	tr|I1NIA9|I1NIA9_SOYBN Uncharacterized protein OS=Glycine max PE=4 SV=1 6.5e-58	GO:0004674, protein serine/threonine kinase activity;GO:0005524, ATP binding;GO:0005634, nucleus;GO:0005737, cytoplasm;GO:0006468, protein phosphorylation;GO:0009409, response to cold;GO:0035556, intracellular signal transduction	-
TRINITY_DN92170_c2_g4	cd14663, STKc_SnRK3, Catalytic domain of the Serine/Threonine Kinases, Sucrose nonfermenting 1-related protein kinase subfamily 3. STKs catalyze the transfer of the gamma-phosphoryl group from ATP to serine/threonine residues on protein substrates. The SnRKs form three different subfamilies designated SnRK1-3. SnRK3 is represented in this cd. The SnRK3 group contains members also known as CBL-int…	KOG0583, KOG0583, KOG0583, Serine/threonine protein kinase [Signal transduction mechanisms]. 7.90523e-46	gi|657985336|ref|XP_008384770.1| PREDICTED: CBL-interacting serine/threonine-protein kinase 4-like [Malus domestica] 6.3e-59	gi|703079830|ref|XM_010092958.1| Morus notabilis CBL-interacting serine/threonine-protein kinase 4 partial mRNA 3.32343e-41	pfam00069, Pkinase, Protein kinase domain. 1.53433e-26	sp|Q9XIW0|CIPK7_ARATH CBL-interacting serine/threonine-protein kinase 7 OS=Arabidopsis thaliana GN=CIPK7 PE=1 SV=1 1.06849e-67	tr|I1NIA9|I1NIA9_SOYBN Uncharacterized protein OS=Glycine max PE=4 SV=1 6.5e-58	GO:0004674, protein serine/threonine kinase activity;GO:0005524, ATP binding;GO:0005634, nucleus;GO:0005737, cytoplasm;GO:0006468, protein phosphorylation;GO:0009409, response to cold;GO:0035556, intracellular signal transduction	-
TRINITY_DN85892_c2_g2	PLN02379, PLN02379, pfkB-type carbohydrate kinase family protein. 2.58534e-114	KOG2854, KOG2854, KOG2854, Possible pfkB family carbohydrate kinase [Carbohydrate transport and metabolism]. 3.10031e-07	gi|743850951|ref|XP_011028864.1| PREDICTED: adenosine kinase 2-like [Populus euphratica] 1.1e-100	gi|566156050|ref|XM_002301987.2| Populus trichocarpa pfkB-type carbohydrate kinase family protein (POPTR_0002s03540g) mRNA, complete cds 1.08496e-150	-	sp|Q55480|YZ37_SYNY3 Uncharacterized sugar kinase slr0537 OS=Synechocystis sp. (strain PCC 6803 / Kazusa) GN=slr0537 PE=3 SV=1 3.70821e-07	tr|B9GRL9|B9GRL9_POPTR Predicted protein (Fragment) OS=Populus trichocarpa GN=POPTRDRAFT_410544 PE=4 SV=1 4.7e-98	GO:0016301, kinase activity;GO:0016773, phosphotransferase activity, alcohol group as acceptor	-
TRINITY_DN94138_c2_g3	pfam14244, UBN2_3, gag-polypeptide of LTR copia-type. This family is found in Plants and fungi, and contains LTR-polyproteins, or retrotransposons of the copia-type. 3.8978e-07	-	gi|848911237|ref|XP_012854081.1| PREDICTED: uncharacterized protein LOC105973593 [Erythranthe guttata] 2.0e-67	gi|123670636|emb|AM459048.1| Vitis vinifera, whole genome shotgun sequence, contig VV78X006316.5, clone ENTAV 115 1.59132e-138	pfam14244, UBN2_3, gag-polypeptide of LTR copia-type. This family is found in Plants and fungi, and contains LTR-polyproteins, or retrotransposons of the copia-type. 9.31217e-08	-	tr|A5AGN2|A5AGN2_VITVI Putative uncharacterized protein OS=Vitis vinifera GN=VITISV_024007 PE=4 SV=1 4.1e-59	GO:0003676, nucleic acid binding;GO:0008270, zinc ion binding;GO:0015074, DNA integration	-
TRINITY_DN81678_c1_g1	-	-	-	-	-	-	-	-	-
TRINITY_DN90808_c1_g1	pfam04185, Phosphoesterase, Phosphoesterase family. This family includes both bacterial phospholipase C enzymes EC:3.1.4.3, but also eukaryotic acid phosphatases EC:3.1.3.2. 1.73e-61	-	gi|1009114375|ref|XP_015873653.1| PREDICTED: non-specific phospholipase C2 [Ziziphus jujuba] 1.2e-242	gi|702475058|ref|XR_721002.1| PREDICTED: Eucalyptus grandis non-specific phospholipase C2-like (LOC104421467), transcript variant X2, misc_RNA 0.0	pfam04185, Phosphoesterase, Phosphoesterase family. This family includes both bacterial phospholipase C enzymes EC:3.1.4.3, but also eukaryotic acid phosphatases EC:3.1.3.2. 4.13312e-62	sp|O81020|NPC2_ARATH Non-specific phospholipase C2 OS=Arabidopsis thaliana GN=NPC2 PE=2 SV=1 0.0	tr|M5X0M9|M5X0M9_PRUPE Uncharacterized protein OS=Prunus persica GN=PRUPE_ppa004282mg PE=4 SV=1 1.9e-242	GO:0003993, acid phosphatase activity;GO:0005576, extracellular region;GO:0008152, metabolic process;GO:0009395, phospholipid catabolic process;GO:0016788, hydrolase activity, acting on ester bonds	K01114-ko02024 Quorum sensing;ko00562 Inositol phosphate metabolism;ko00564 Glycerophospholipid metabolism;ko00565 Ether lipid metabolism
TRINITY_DN86504_c0_g1	-	-	gi|915809785|ref|WP_050896156.1| hypothetical protein [Neisseria meningitidis] 4.2e-31	gi|342160715|gb|JN391874.1| Uncultured bacterium clone Q7393-HYSA 16S ribosomal RNA gene, partial sequence 5.66322e-151	-	-	tr|D5GZ89|D5GZ89_LACCS Putative uncharacterized protein OS=Lactobacillus crispatus (strain ST1) GN=LCRIS_00062 PE=4 SV=1 5.3e-28	-	-
TRINITY_DN91409_c2_g2	PLN00050, PLN00050, expansin A; Provisional. 4.77663e-96	-	gi|661902806|ref|NP_001284471.1| expansin-A4 precursor [Cucumis melo] 4.7e-93	gi|955386130|ref|XM_003552125.3| PREDICTED: Glycine max expansin-A4 (LOC100820154), mRNA 9.46947e-141	pfam03330, DPBB_1, Rare lipoprotein A (RlpA)-like double-psi beta-barrel. Rare lipoprotein A (RlpA) contains a conserved region that has the double-psi beta-barrel (DPBB) fold. The function of RlpA is not well understood, but it has been shown to act as a prc mutant suppressor in Escherichia coli. The DPBB fold is often an enzymatic domain. The members of this family are quite diverse, and if cat…	sp|Q38865|EXPA6_ARATH Expansin-A6 OS=Arabidopsis thaliana GN=EXPA6 PE=2 SV=2 1.93125e-111	tr|Q06BI7|Q06BI7_CUCME Ripening-related expansin OS=Cucumis melo GN=EXP1 PE=2 SV=1 2.0e-93	GO:0005576, extracellular region;GO:0005618, cell wall;GO:0006949, syncytium formation;GO:0009505, plant-type cell wall;GO:0009664, plant-type cell wall organization;GO:0016020, membrane	-
TRINITY_DN97802_c2_g6	-	-	gi|802588981|ref|XP_012071144.1| PREDICTED: uncharacterized protein LOC105633178 [Jatropha curcas] 3.8e-25	-	-	-	tr|A5B3N0|A5B3N0_VITVI Putative uncharacterized protein OS=Vitis vinifera GN=VITISV_044165 PE=4 SV=1 6.8e-24	-	-
TRINITY_DN91045_c0_g2	PLN02287, PLN02287, 3-ketoacyl-CoA thiolase. 8.1299e-06	-	-	-	-	sp|Q9FNP8|RS193_ARATH 40S ribosomal protein S19-3 OS=Arabidopsis thaliana GN=RPS19C PE=2 SV=1 1.7038e-07	-	GO:0003735, structural constituent of ribosome;GO:0005773, vacuole;GO:0005829, cytosol;GO:0006412, translation;GO:0022626, cytosolic ribosome;GO:0022627, cytosolic small ribosomal subunit	-
TRINITY_DN89755_c2_g2	PLN00158, PLN00158, histone H2B; Provisional. 1.27801e-49	KOG1744, KOG1744, KOG1744, Histone H2B [Chromatin structure and dynamics]. 3.91282e-45	gi|828304464|ref|XP_012570040.1| PREDICTED: histone H2B.3-like [Cicer arietinum] 1.2e-37	gi|1027088826|ref|XM_008224826.2| PREDICTED: Prunus mume probable histone H2B.1 (LOC103322874), mRNA 2.1608e-84	-	sp|Q1SU99|H2B3_MEDTR Probable histone H2B.3 OS=Medicago truncatula PE=3 SV=3 3.55678e-54	tr|M4T3Q0|M4T3Q0_IPOBA Histone H2B.1 (Fragment) OS=Ipomoea batatas GN=H2B PE=2 SV=1 4.9e-38	GO:0000786, nucleosome;GO:0003677, DNA binding;GO:0005634, nucleus	-
TRINITY_DN90935_c0_g2	PLN02592, PLN02592, ent-copalyl diphosphate synthase. 1.65572e-55	#VALUE!	gi|333394165|gb|AEF32082.1| copalyl diphosphate synthase [Castanea mollissima] 3.4e-51	-	-	sp|O04408|KSA_PEA Ent-copalyl diphosphate synthase, chloroplastic OS=Pisum sativum PE=2 SV=1 9.58695e-37	tr|F6KWJ0|F6KWJ0_9ROSI Copalyl diphosphate synthase OS=Castanea mollissima GN=CPS PE=2 SV=1 1.4e-51	GO:0000287, magnesium ion binding;GO:0008152, metabolic process;GO:0009507, chloroplast;GO:0009686, gibberellin biosynthetic process;GO:0009905, ent-copalyl diphosphate synthase activity;GO:0010333, terpene synthase activity	K04120-ko00904 Diterpenoid biosynthesis
TRINITY_DN91359_c1_g2	-	-	-	-	-	-	-	-	-
TRINITY_DN87410_c1_g2	COG3011, COG3011, Predicted thiol-disulfide oxidoreductase [General function prediction only]. 3.17852e-28	-	gi|645277344|ref|XP_008243725.1| PREDICTED: DCC family protein At1g52590, chloroplastic [Prunus mume] 5.8e-74	gi|388507777|gb|BT142161.1| Lotus japonicus clone JCVI-FLLj-10B20 unknown mRNA 9.71377e-98	pfam04134, DUF393, Protein of unknown function, DUF393. Members of this family have two highly conserved cysteine residues near their N-terminus. The function of these proteins is unknown. 3.10932e-14	sp|Q9SSR1|Y1259_ARATH DCC family protein At1g52590, chloroplastic OS=Arabidopsis thaliana GN=At1g52590 PE=2 SV=1 1.16037e-82	tr|M5XB34|M5XB34_PRUPE Uncharacterized protein OS=Prunus persica GN=PRUPE_ppa012374mg PE=4 SV=1 1.6e-73	GO:0010287, plastoglobule	-
TRINITY_DN96191_c1_g6	-	-	-	-	-	-	-	-	-
TRINITY_DN89080_c3_g4	cd00643, HMG-CoA_reductase_classI, Class I hydroxymethylglutaryl-coenzyme A (HMG-CoA) reductase (HMGR). Hydroxymethylglutaryl-coenzyme A (HMG-CoA) reductase (HMGR), class I enzyme, homotetramer. Catalyzes the synthesis of coenzyme A and mevalonate in isoprenoid synthesis. In mammals this is the rate limiting committed step in cholesterol biosynthesis. Class I enzymes are found predominantly in eu…	KOG2480, KOG2480, KOG2480, 3-hydroxy-3-methylglutaryl-CoA (HMG-CoA) reductase [Lipid transport and metabolism]. 2.63385e-42	gi|162136075|gb|ABX82838.1| 3-hydroxy-3-methylglutaryl coenzyme A reductase [Cyclocarya paliurus] 9.0e-65	gi|162136074|gb|EU296534.1| Cyclocarya paliurus 3-hydroxy-3-methylglutaryl coenzyme A reductase (HMGR) mRNA, complete cds 9.15764e-151	pfam00368, HMG-CoA_red, Hydroxymethylglutaryl-coenzyme A reductase. The HMG-CoA reductases catalyze the conversion of HMG-CoA to mevalonate, which is the rate-limiting step in the synthesis of isoprenoids like cholesterol. Probably because of the critical role of this enzyme in cholesterol homeostasis, mammalian HMG-CoA reductase is heavily regulated at the transcriptional, translational, and pos…	sp|O64967|HMDH2_GOSHI 3-hydroxy-3-methylglutaryl-coenzyme A reductase 2 OS=Gossypium hirsutum GN=HMG2 PE=3 SV=1 3.02226e-68	tr|A9UIF8|A9UIF8_9ROSI 3-hydroxy-3-methylglutaryl coenzyme A reductase OS=Cyclocarya paliurus GN=HMGR PE=2 SV=1 3.8e-65	GO:0004420, hydroxymethylglutaryl-CoA reductase (NADPH) activity;GO:0005789, endoplasmic reticulum membrane;GO:0008299, isoprenoid biosynthetic process;GO:0015936, coenzyme A metabolic process;GO:0016021, integral component of membrane;GO:0031966, mitochondrial membrane;GO:0042170, plastid membrane;GO:0050661, NADP binding	-
TRINITY_DN91545_c2_g1	PRK14277, PRK14277, chaperone protein DnaJ; Provisional. 1.77758e-08	KOG0716, KOG0716, KOG0716, Molecular chaperone (DnaJ superfamily) [Posttranslational modification, protein turnover, chaperones]. 6.22547e-11	gi|590689599|ref|XP_007043272.1| DNAJ heat shock N-terminal domain-containing protein, putative [Theobroma cacao] 9.8e-108	gi|743852263|ref|XM_010942042.1| PREDICTED: Elaeis guineensis uncharacterized LOC105058955 (LOC105058955), mRNA 1.27595e-80	pfam00226, DnaJ, DnaJ domain. DnaJ domains (J-domains) are associated with hsp70 heat-shock system and it is thought that this domain mediates the interaction. DnaJ-domain is therefore part of a chaperone (protein folding) system. The T-antigens, although not in Prosite are confirmed as DnaJ containing domains from literature. 1.57008e-08	sp|Q8G6C6|DNAJ_BIFLO Chaperone protein DnaJ OS=Bifidobacterium longum (strain NCC 2705) GN=dnaJ PE=3 SV=1 1.68839e-08	tr|A5ATZ2|A5ATZ2_VITVI Putative uncharacterized protein OS=Vitis vinifera GN=VITISV_018825 PE=2 SV=1 5.7e-102	GO:0005524, ATP binding;GO:0005737, cytoplasm;GO:0006260, DNA replication;GO:0006457, protein folding;GO:0008270, zinc ion binding;GO:0009408, response to heat	-
TRINITY_DN88757_c1_g3	-	-	gi|747093670|ref|XP_011094651.1| PREDICTED: auxin response factor 18-like [Sesamum indicum] 3.5e-36	gi|702491450|ref|XM_010037646.1| PREDICTED: Eucalyptus grandis auxin response factor 18-like (LOC104425067), mRNA 2.19799e-40	-	sp|Q653H7|ARFR_ORYSJ Auxin response factor 18 OS=Oryza sativa subsp. japonica GN=ARF18 PE=2 SV=1 2.80195e-35	tr|F6GU14|F6GU14_VITVI Putative uncharacterized protein OS=Vitis vinifera GN=VIT_06s0004g02750 PE=4 SV=1 1.8e-34	GO:0003677, DNA binding;GO:0005634, nucleus;GO:0006351, transcription, DNA-templated;GO:0006355, regulation of transcription, DNA-templated;GO:0007389, pattern specification process;GO:0009734, auxin-activated signaling pathway;GO:0009738, abscisic acid-activated signaling pathway;GO:0009743, response to carbohydrate;GO:0010154, fruit development;GO:0031540, regulation of anthocyanin biosynthetic…	-
TRINITY_DN85443_c1_g1	-	-	gi|749831697|gb|KIJ09674.1| hypothetical protein PAXINDRAFT_87133, partial [Paxillus involutus ATCC 200175] 2.0e-31	gi|674280318|gb|KM065917.1| Candida sinolaborantium strain NRRL Y-27765 18S ribosomal RNA gene, partial sequence 0.0	-	-	tr|M2P5E2|M2P5E2_CERSU Uncharacterized protein OS=Ceriporiopsis subvermispora B GN=CERSUDRAFT_109223 PE=4 SV=1 1.1e-31	-	-
TRINITY_DN91357_c1_g1	-	-	-	gi|408900658|gb|JX662975.1| Rhizophora mangle PsaB (psaB) gene, partial cds; chloroplast 5.3793e-15	-	-	-	-	-
TRINITY_DN95799_c4_g3	-	-	gi|922327155|ref|XP_013442970.1| hypothetical protein MTR_0055s0130 [Medicago truncatula] 5.9e-39	gi|7595463|gb|AF206943.1| Juglans nigra 18S ribosomal RNA gene, complete sequence 0.0	-	-	tr|G7K0D6|G7K0D6_MEDTR RRNA intron-encoded homing endonuclease OS=Medicago truncatula GN=MTR_5g051040 PE=4 SV=1 2.5e-39	-	-
TRINITY_DN89668_c0_g1	PTZ00184, PTZ00184, calmodulin; Provisional. 3.50623e-46	KOG0027, KOG0027, KOG0027, Calmodulin and related proteins (EF-Hand superfamily) [Signal transduction mechanisms]. 3.27081e-40	gi|657956080|ref|XP_008369518.1| PREDICTED: probable calcium-binding protein CML13 [Malus domestica] 1.0e-72	gi|657956079|ref|XM_008371296.1| PREDICTED: Malus x domestica probable calcium-binding protein CML13 (LOC103433077), mRNA 8.52593e-144	pfam13499, EF-hand_7, EF-hand domain pair. 8.84318e-07	sp|Q94AZ4|CML13_ARATH Probable calcium-binding protein CML13 OS=Arabidopsis thaliana GN=CML13 PE=2 SV=1 9.69586e-88	tr|M5WBZ2|M5WBZ2_PRUPE Uncharacterized protein (Fragment) OS=Prunus persica GN=PRUPE_ppa019592mg PE=4 SV=1 5.6e-73	GO:0005509, calcium ion binding;GO:0005634, nucleus;GO:0005737, cytoplasm;GO:0005829, cytosol;GO:0005886, plasma membrane	-
TRINITY_DN89668_c0_g9	PTZ00184, PTZ00184, calmodulin; Provisional. 4.35309e-46	KOG0027, KOG0027, KOG0027, Calmodulin and related proteins (EF-Hand superfamily) [Signal transduction mechanisms]. 5.43099e-40	gi|657956080|ref|XP_008369518.1| PREDICTED: probable calcium-binding protein CML13 [Malus domestica] 5.2e-71	gi|694409782|ref|XM_009381239.1| PREDICTED: Pyrus x bretschneideri probable calcium-binding protein CML13 (LOC103967915), mRNA 6.01594e-155	pfam13499, EF-hand_7, EF-hand domain pair. 9.59689e-07	sp|Q94AZ4|CML13_ARATH Probable calcium-binding protein CML13 OS=Arabidopsis thaliana GN=CML13 PE=2 SV=1 4.3476e-86	tr|M5WBZ2|M5WBZ2_PRUPE Uncharacterized protein (Fragment) OS=Prunus persica GN=PRUPE_ppa019592mg PE=4 SV=1 2.8e-71	GO:0005509, calcium ion binding;GO:0005634, nucleus;GO:0005737, cytoplasm;GO:0005829, cytosol;GO:0005886, plasma membrane	-
TRINITY_DN85274_c1_g1	-	-	gi|1023969838|gb|KZV16704.1| hypothetical protein F511_42513 [Dorcoceras hygrometricum] 5.6e-33	gi|170515999|gb|EU161304.1| Pinus massoniana 26S ribosomal RNA gene, partial sequence 0.0	-	-	tr|I1LXS9|I1LXS9_SOYBN Uncharacterized protein OS=Glycine max PE=4 SV=1 2.6e-32	-	-
TRINITY_DN83505_c0_g5	-	-	gi|147858797|emb|CAN82910.1| hypothetical protein VITISV_015279 [Vitis vinifera] 4.9e-43	gi|731435246|ref|XM_002271024.3| PREDICTED: Vitis vinifera uncharacterized LOC100249189 (LOC100249189), mRNA 3.69739e-82	-	sp|Q9SZ67|WRK19_ARATH Probable WRKY transcription factor 19 OS=Arabidopsis thaliana GN=WRKY19 PE=2 SV=1 1.93063e-28	tr|F6HRB4|F6HRB4_VITVI Putative uncharacterized protein OS=Vitis vinifera GN=VIT_12s0142g00070 PE=2 SV=1 2.1e-43	GO:0003700, transcription factor activity, sequence-specific DNA binding;GO:0004674, protein serine/threonine kinase activity;GO:0005524, ATP binding;GO:0005634, nucleus;GO:0006351, transcription, DNA-templated;GO:0006952, defense response;GO:0007165, signal transduction;GO:0009941, chloroplast envelope;GO:0043531, ADP binding;GO:0043565, sequence-specific DNA binding	-
TRINITY_DN86097_c2_g1	pfam13266, DUF4057, Protein of unknown function (DUF4057). This family of proteins is functionally uncharacterized. This family of proteins is found in eukaryotes. Proteins in this family are typically between 279 and 322 amino acids in length. 4.92295e-153	-	gi|731438661|ref|XP_010647631.1| PREDICTED: uncharacterized protein LOC104878720 [Vitis vinifera] 1.6e-124	gi|694425569|ref|XM_009342230.1| PREDICTED: Pyrus x bretschneideri uncharacterized LOC103932601 (LOC103932601), mRNA 2.53853e-170	pfam13266, DUF4057, Protein of unknown function (DUF4057). This family of proteins is functionally uncharacterized. This family of proteins is found in eukaryotes. Proteins in this family are typically between 279 and 322 amino acids in length. 1.17613e-153	-	tr|M5VZD3|M5VZD3_PRUPE Uncharacterized protein OS=Prunus persica GN=PRUPE_ppa009210mg PE=4 SV=1 1.2e-121	-	-
TRINITY_DN84486_c0_g1	-	-	-	-	-	-	-	-	-
TRINITY_DN84553_c0_g2	PRK06148, PRK06148, hypothetical protein; Provisional. 3.42584e-92	KOG1404, KOG1404, KOG1404, Alanine-glyoxylate aminotransferase AGT2 [Amino acid transport and metabolism]. 2.94871e-170	gi|225434396|ref|XP_002270785.1| PREDICTED: alanine--glyoxylate aminotransferase 2 homolog 3, mitochondrial-like [Vitis vinifera] 9.9e-206	gi|731391655|ref|XM_010652540.1| PREDICTED: Vitis vinifera alanine--glyoxylate aminotransferase 2 homolog 3, mitochondrial-like (LOC100258727), transcript variant X2, mRNA 0.0	pfam00202, Aminotran_3, Aminotransferase class-III. 3.36084e-64	sp|Q94AL9|AGT22_ARATH Alanine--glyoxylate aminotransferase 2 homolog 2, mitochondrial OS=Arabidopsis thaliana GN=AGT3 PE=1 SV=2 0.0	tr|F6GUG5|F6GUG5_VITVI Putative uncharacterized protein OS=Vitis vinifera GN=VIT_06s0004g07660 PE=3 SV=1 4.2e-206	GO:0005739, mitochondrion;GO:0008453, alanine-glyoxylate transaminase activity;GO:0009853, photorespiration;GO:0030170, pyridoxal phosphate binding;GO:0042802, identical protein binding	K00827-ko00270 Cysteine and methionine metabolism;ko00280 Valine, leucine and isoleucine degradation;ko00250 Alanine, aspartate and glutamate metabolism;ko00260 Glycine, serine and threonine metabolism
TRINITY_DN93059_c3_g1	-	-	gi|1009155285|ref|XP_015895630.1| PREDICTED: uncharacterized protein LOC107429455 [Ziziphus jujuba] 7.1e-21	gi|1009155284|ref|XM_016040144.1| PREDICTED: Ziziphus jujuba uncharacterized LOC107429455 (LOC107429455), mRNA 4.80141e-54	-	-	tr|M5XZM7|M5XZM7_PRUPE Uncharacterized protein OS=Prunus persica GN=PRUPE_ppa012271mg PE=4 SV=1 1.3e-19	-	-
TRINITY_DN90902_c1_g2	pfam01657, Stress-antifung, Salt stress response/antifungal. This domain is often found in association with the kinase domains pfam00069 or pfam07714. In many proteins it is duplicated. It contains six conserved cysteines which are involved in disulphide bridges. It has a role in salt stress response and has antifungal activity. 3.35235e-15	-	gi|823232108|ref|XP_012448766.1| PREDICTED: cysteine-rich receptor-like protein kinase 25 [Gossypium raimondii] 6.7e-19	-	pfam01657, Stress-antifung, Salt stress response/antifungal. This domain is often found in association with the kinase domains pfam00069 or pfam07714. In many proteins it is duplicated. It contains six conserved cysteines which are involved in disulphide bridges. It has a role in salt stress response and has antifungal activity. 8.00905e-16	sp|Q9M0X5|CRK25_ARATH Cysteine-rich receptor-like protein kinase 25 OS=Arabidopsis thaliana GN=CRK25 PE=3 SV=1 4.73283e-21	tr|F6HJ09|F6HJ09_VITVI Putative uncharacterized protein OS=Vitis vinifera GN=VIT_02s0087g01020 PE=3 SV=1 8.4e-16	GO:0004674, protein serine/threonine kinase activity;GO:0005524, ATP binding;GO:0005886, plasma membrane;GO:0006468, protein phosphorylation;GO:0006952, defense response;GO:0009506, plasmodesma;GO:0016021, integral component of membrane	-
TRINITY_DN94281_c1_g4	pfam16974, NAR2, High-affinity nitrate transporter accessory. NAR2 is a family of plant proteins with a C-terminal transmembrane region that is an essential accessory for high-affinity nitrate uptake. This family works together with NRT2, a 12xTM family of proteins that is part of family MFS_1, pfam07690. NAR2 is also involved in the repression of lateral root initiation in response to high ratio…	-	gi|731377106|ref|XP_010657139.1| PREDICTED: putative pentatricopeptide repeat-containing protein At5g13230, mitochondrial [Vitis vinifera] 2.3e-187	gi|731377135|ref|XM_010658864.1| PREDICTED: Vitis vinifera putative pentatricopeptide repeat-containing protein At5g13230, mitochondrial (LOC100253986), transcript variant X8, mRNA 0.0	pfam16974, NAR2, High-affinity nitrate transporter accessory. NAR2 is a family of plant proteins with a C-terminal transmembrane region that is an essential accessory for high-affinity nitrate uptake. This family works together with NRT2, a 12xTM family of proteins that is part of family MFS_1, pfam07690. NAR2 is also involved in the repression of lateral root initiation in response to high ratio…	sp|Q9LYV3|PP377_ARATH Putative pentatricopeptide repeat-containing protein At5g13230, mitochondrial OS=Arabidopsis thaliana GN=PCMP-H89 PE=3 SV=1 7.72905e-152	tr|F6I1P9|F6I1P9_VITVI Putative uncharacterized protein OS=Vitis vinifera GN=VIT_01s0146g00490 PE=4 SV=1 9.7e-188	GO:0005739, mitochondrion;GO:0008270, zinc ion binding	-
TRINITY_DN90591_c4_g6	-	-	-	-	-	-	-	-	-
TRINITY_DN82479_c1_g1	-	-	-	-	-	-	-	-	-
TRINITY_DN84162_c0_g2	PLN00035, PLN00035, histone H4; Provisional. 5.0147e-49	KOG3467, KOG3467, KOG3467, Histone H4 [Chromatin structure and dynamics]. 3.48048e-49	gi|604856260|gb|AHV84766.1| histone 4, partial [Codiaeum variegatum] 4.5e-34	gi|1021473869|ref|XM_016345701.1| PREDICTED: Arachis ipaensis histone H4 (LOC107642366), mRNA 2.69154e-87	-	sp|P0CG89|H4_SOYBN Histone H4 OS=Glycine max PE=3 SV=1 8.39007e-48	tr|R0FQR2|R0FQR2_9BRAS Uncharacterized protein OS=Capsella rubella GN=CARUB_v10018191mg PE=4 SV=1 1.9e-34	GO:0000786, nucleosome;GO:0003677, DNA binding;GO:0005634, nucleus;GO:0005730, nucleolus;GO:0005774, vacuolar membrane;GO:0005829, cytosol;GO:0005886, plasma membrane;GO:0006334, nucleosome assembly;GO:0009506, plasmodesma;GO:0009507, chloroplast;GO:0009579, thylakoid	-
TRINITY_DN84748_c0_g3	pfam04720, PDDEXK_6, PDDEXK-like family of unknown function. PDDEXK_6 is a family of plant proteins that are distant homologues of the PD-(D/E)XK nuclease superfamily. The core structure is retained, as alpha-beta-beta-beta-alpha-beta. It retains the characteristic PDDEXK motifs II and III in modified forms - xDxxx motif located in the second core beta-strand, where x is any hydrophobic residue, …	-	gi|703078708|ref|XP_010090963.1| hypothetical protein L484_013622 [Morus notabilis] 5.2e-42	gi|955339639|ref|XM_006586704.2| PREDICTED: Glycine max uncharacterized LOC100811764 (LOC100811764), mRNA 1.3008e-24	pfam04720, PDDEXK_6, PDDEXK-like family of unknown function. PDDEXK_6 is a family of plant proteins that are distant homologues of the PD-(D/E)XK nuclease superfamily. The core structure is retained, as alpha-beta-beta-beta-alpha-beta. It retains the characteristic PDDEXK motifs II and III in modified forms - xDxxx motif located in the second core beta-strand, where x is any hydrophobic residue, …	-	tr|I1KNI6|I1KNI6_SOYBN Uncharacterized protein OS=Glycine max PE=4 SV=1 8.3e-42	-	-
TRINITY_DN89426_c0_g1	COG5064, SRP1, Karyopherin (importin) alpha [Intracellular trafficking and secretion]. 1.79644e-27	KOG0166, KOG0166, KOG0166, Karyopherin (importin) alpha [Intracellular trafficking, secretion, and vesicular transport]. 2.37756e-33	gi|1025318495|ref|XP_016509803.1| PREDICTED: importin subunit alpha-2-like [Nicotiana tabacum] 5.9e-62	gi|731388278|ref|XM_002275557.2| PREDICTED: Vitis vinifera importin subunit alpha-1 (LOC100248248), transcript variant X2, mRNA 2.33812e-103	-	sp|Q71VM4|IMA1A_ORYSJ Importin subunit alpha-1a OS=Oryza sativa subsp. japonica GN=Os01g0253300 PE=1 SV=2 9.28359e-76	tr|B9MZZ1|B9MZZ1_POPTR Importin subunit alpha OS=Populus trichocarpa GN=POPTRDRAFT_742293 PE=2 SV=1 3.5e-61	GO:0005643, nuclear pore;GO:0005654, nucleoplasm;GO:0005829, cytosol;GO:0006607, NLS-bearing protein import into nucleus;GO:0008139, nuclear localization sequence binding;GO:0008565, protein transporter activity;GO:0016032, viral process;GO:0048471, perinuclear region of cytoplasm	-
TRINITY_DN81362_c0_g1	-	-	-	-	-	-	-	-	-
TRINITY_DN93041_c0_g3	-	-	gi|703089104|ref|XP_010093709.1| hypothetical protein L484_019050 [Morus notabilis] 6.1e-41	gi|593785208|ref|XM_007155583.1| Phaseolus vulgaris hypothetical protein (PHAVU_003G219300g) mRNA, complete cds 1.907e-88	-	sp|Q9FGK0|NDUB8_ARATH NADH dehydrogenase [ubiquinone] 1 beta subcomplex subunit 8, mitochondrial OS=Arabidopsis thaliana GN=At5g47570 PE=2 SV=1 2.06574e-46	tr|K4CNP5|K4CNP5_SOLLC Uncharacterized protein OS=Solanum lycopersicum GN=Solyc08g078860.2 PE=4 SV=1 4.8e-40	GO:0005747, mitochondrial respiratory chain complex I;GO:0016021, integral component of membrane;GO:0055114, oxidation-reduction process	-
TRINITY_DN84511_c1_g6	-	-	-	-	-	-	-	-	-
TRINITY_DN88848_c1_g3	PLN00025, PLN00025, photosystem II light harvesting chlorophyll a/b binding protein; Provisional. 2.41901e-42	-	gi|94404555|gb|ABF17940.1| putative chloroplast chlorophyll a/b-binding protein [Carya cathayensis] 1.3e-34	gi|2804571|dbj|AB006081.1| Fagus crenata mRNA for chlorophyll a/b-binding protein, complete cds 1.4835e-80	-	sp|P09755|CB22_SOYBN Chlorophyll a-b binding protein 2, chloroplastic OS=Glycine max GN=CAB2 PE=3 SV=1 2.71353e-45	tr|Q1KLZ3|Q1KLZ3_9ROSI Putative chloroplast chlorophyll a/b-binding protein OS=Carya cathayensis GN=ABC PE=2 SV=1 5.3e-35	GO:0009416, response to light stimulus;GO:0009522, photosystem I;GO:0009523, photosystem II;GO:0009535, chloroplast thylakoid membrane;GO:0009765, photosynthesis, light harvesting;GO:0009768, photosynthesis, light harvesting in photosystem I;GO:0009941, chloroplast envelope;GO:0010287, plastoglobule;GO:0016021, integral component of membrane;GO:0016168, chlorophyll binding;GO:0018298, protein-chr…	-
TRINITY_DN88948_c0_g3	pfam00574, CLP_protease, Clp protease. The Clp protease has an active site catalytic triad. In E. coli Clp protease, ser-111, his-136 and asp-185 form the catalytic triad. Cyanophora paradoxa clpP-B has lost all of these active site residues and is therefore inactive. Some family members contain one or two large insertions. 7.49019e-21	KOG0840, KOG0840, KOG0840, ATP-dependent Clp protease, proteolytic subunit [Posttranslational modification, protein turnover, chaperones]. 4.76567e-20	gi|695030976|ref|XP_009402980.1| PREDICTED: ATP-dependent Clp protease proteolytic subunit 4, chloroplastic [Musa acuminata subsp. malaccensis] 7.9e-34	gi|747042352|ref|XM_011079676.1| PREDICTED: Sesamum indicum ATP-dependent Clp protease proteolytic subunit 4, chloroplastic-like (LOC105161847), mRNA 3.80097e-41	pfam00574, CLP_protease, Clp protease. The Clp protease has an active site catalytic triad. In E. coli Clp protease, ser-111, his-136 and asp-185 form the catalytic triad. Cyanophora paradoxa clpP-B has lost all of these active site residues and is therefore inactive. Some family members contain one or two large insertions. 1.78947e-21	sp|Q94B60|CLPP4_ARATH ATP-dependent Clp protease proteolytic subunit 4, chloroplastic OS=Arabidopsis thaliana GN=CLPP4 PE=1 SV=1 1.13519e-37	tr|I1L564|I1L564_SOYBN Uncharacterized protein OS=Glycine max PE=3 SV=1 6.3e-33	GO:0004252, serine-type endopeptidase activity;GO:0009507, chloroplast;GO:0009532, plastid stroma;GO:0009535, chloroplast thylakoid membrane;GO:0009570, chloroplast stroma;GO:0009579, thylakoid;GO:0009658, chloroplast organization;GO:0009840, chloroplastic endopeptidase Clp complex;GO:0009941, chloroplast envelope;GO:0048510, regulation of timing of transition from vegetative to reproductive phase	K01358-ko04112 Cell cycle - Caulobacter
TRINITY_DN90669_c0_g2	cd03755, proteasome_alpha_type_7, proteasome_alpha_type_7. The 20S proteasome, multisubunit proteolytic complex, is the central enzyme of nonlysosomal protein degradation in both the cytosol and nucleus. It is composed of 28 subunits arranged as four homoheptameric rings that stack on top of one another forming an elongated alpha-beta-beta-alpha cylinder with a central cavity. The proteasome alph…	KOG0183, KOG0183, KOG0183, 20S proteasome, regulatory subunit alpha type PSMA7/PRE6 [Posttranslational modification, protein turnover, chaperones]. 2.95373e-119	gi|449434142|ref|XP_004134855.1| PREDICTED: proteasome subunit alpha type-7 [Cucumis sativus] 8.4e-116	gi|657948233|ref|XM_008395768.1| PREDICTED: Malus x domestica proteasome subunit alpha type-7 (LOC103456126), mRNA 0.0	pfam00227, Proteasome, Proteasome subunit. The proteasome is a multisubunit structure that degrades proteins. Protein degradation is an essential component of regulation because proteins can become misfolded, damaged, or unnecessary. Proteasomes and their homologues vary greatly in complexity: from HslV (heat shock locus v), which is encoded by 1 gene in bacteria, to the eukaryotic 20S proteasome…	sp|Q9SXU1|PSA7_CICAR Proteasome subunit alpha type-7 OS=Cicer arietinum GN=PAD1 PE=2 SV=1 4.24699e-157	tr|D7U564|D7U564_VITVI Proteasome subunit alpha type OS=Vitis vinifera GN=VIT_03s0038g02300 PE=3 SV=1 7.8e-116	GO:0004298, threonine-type endopeptidase activity;GO:0005634, nucleus;GO:0005737, cytoplasm;GO:0006511, ubiquitin-dependent protein catabolic process;GO:0019773, proteasome core complex, alpha-subunit complex	K02731-ko03050 Proteasome
TRINITY_DN85413_c4_g4	-	-	gi|590696737|ref|XP_007045246.1| Integral to membrane, endoplasmic reticulum [Theobroma cacao] 1.3e-42	gi|960472856|ref|XM_003570646.3| PREDICTED: Brachypodium distachyon uncharacterized LOC100846819 (LOC100846819), mRNA 3.03956e-40	-	-	tr|K4BPV3|K4BPV3_SOLLC Uncharacterized protein OS=Solanum lycopersicum GN=Solyc04g014490.1 PE=4 SV=1 1.2e-42	GO:0005783, endoplasmic reticulum;GO:0006886, intracellular protein transport;GO:0016021, integral component of membrane	-
TRINITY_DN94125_c3_g1	TIGR03625, L3_bact, 50S ribosomal protein uL3, bacterial form. This model describes bacterial (and mitochondrial and chloroplast) class of ribosomal protein L3. A separate model describes the archaeal form, where both belong to pfam00297. The name is phrased to meet the needs of bacterial genome annotation. Organellar forms typically will have transit peptides, N-terminal to the region modeled he…	KOG3141, KOG3141, KOG3141, Mitochondrial/chloroplast ribosomal protein L3 [Translation, ribosomal structure and biogenesis]. 8.53051e-14	gi|720098241|ref|XP_010247570.1| PREDICTED: 50S ribosomal protein L3-2, chloroplastic [Nelumbo nucifera] 4.7e-33	gi|326490889|dbj|AK358901.1| Hordeum vulgare subsp. vulgare mRNA for predicted protein, complete cds, clone: NIASHv1085H23 7.77406e-18	-	sp|Q9LRN8|RK3B_ARATH 50S ribosomal protein L3-2, chloroplastic OS=Arabidopsis thaliana GN=RPL3B PE=2 SV=1 3.51041e-36	tr|A9PFR0|A9PFR0_POPTR Putative uncharacterized protein OS=Populus trichocarpa PE=2 SV=1 4.4e-33	GO:0003735, structural constituent of ribosome;GO:0005739, mitochondrion;GO:0005840, ribosome;GO:0006412, translation;GO:0009507, chloroplast;GO:0019843, rRNA binding	-
TRINITY_DN96805_c0_g1	-	-	-	-	-	-	-	-	-
TRINITY_DN87313_c2_g1	cd12195, CIPK_C, C-terminal regulatory domain of Calcineurin B-Like (CBL)-interacting protein kinases. CIPKs are serine/threonine protein kinases (STKs), catalyzing the transfer of the gamma-phosphoryl group from ATP to S/T residues on protein substrates. They comprise a unique family in higher plants of proteins that interact with the calcineurin B-like (CBL) calcium sensors to form a signaling …	-	gi|566201439|ref|XP_002319415.2| hypothetical protein POPTR_0013s15160g [Populus trichocarpa] 1.3e-45	gi|729350186|ref|XM_010544861.1| PREDICTED: Tarenaya hassleriana CBL-interacting serine/threonine-protein kinase 14 (LOC104816168), mRNA 1.91528e-13	-	sp|O22932|CIPKB_ARATH CBL-interacting serine/threonine-protein kinase 11 OS=Arabidopsis thaliana GN=CIPK11 PE=1 SV=1 2.29924e-44	tr|B9I6W4|B9I6W4_POPTR Predicted protein OS=Populus trichocarpa GN=POPTRDRAFT_571888 PE=2 SV=1 1.8e-46	GO:0004672, protein kinase activity;GO:0004674, protein serine/threonine kinase activity;GO:0005524, ATP binding;GO:0006468, protein phosphorylation;GO:0007165, signal transduction;GO:0009268, response to pH	-
TRINITY_DN93477_c0_g1	PLN02195, PLN02195, cellulose synthase A. 3.79959e-07	-	-	gi|212960416|gb|FJ410446.1| Betula luminifera cellulose synthase (CesA4) mRNA, complete cds 8.3458e-14	-	sp|Q5JN63|CESA4_ORYSJ Cellulose synthase A catalytic subunit 4 [UDP-forming] OS=Oryza sativa subsp. japonica GN=CESA4 PE=2 SV=1 5.50544e-07	-	GO:0005886, plasma membrane;GO:0009834, plant-type secondary cell wall biogenesis;GO:0016021, integral component of membrane;GO:0016760, cellulose synthase (UDP-forming) activity;GO:0030244, cellulose biosynthetic process;GO:0046872, metal ion binding;GO:0071555, cell wall organization	-
TRINITY_DN79654_c0_g1	-	-	-	gi|702253451|ref|XM_010069632.1| PREDICTED: Eucalyptus grandis glycine-rich RNA-binding protein-like (LOC104454717), mRNA 0.0	-	-	-	-	-
TRINITY_DN93207_c0_g5	-	-	gi|703097081|ref|XP_010096019.1| Protein ELC [Morus notabilis] 9.6e-23	-	-	sp|Q9FFY6|ELCL_ARATH Protein ELC-like OS=Arabidopsis thaliana GN=ELCL PE=1 SV=1 1.62339e-20	tr|M5WZN4|M5WZN4_PRUPE Uncharacterized protein OS=Prunus persica GN=PRUPE_ppa006263mg PE=4 SV=1 1.3e-21	GO:0000813, ESCRT I complex;GO:0005770, late endosome;GO:0006464, cellular protein modification process;GO:0015031, protein transport	-
TRINITY_DN92330_c0_g1	cd09218, TLP-PA, allergenic/antifungal thaumatin-like proteins: plant and animal homologs. This subfamily is represented by the thaumatin-like proteins (TLPs), Cherry Allergen Pru Av 2 TLP, Peach PpAZ44 TLP (a propylene-induced TLP in abscission), the Caenorhabditis elegans thaumatin family member (thn-6), and other plant and animal homologs. TLPs are involved in host defense and a wide range of …	-	gi|596144588|ref|XP_007222615.1| hypothetical protein PRUPE_ppa008483mg [Prunus persica] 2.2e-58	gi|848870222|ref|XM_012980264.1| PREDICTED: Erythranthe guttatus thaumatin-like protein 1b (LOC105956416), mRNA 4.16707e-22	pfam00314, Thaumatin, Thaumatin family. 6.38073e-44	sp|P83332|TLP1_PRUPE Thaumatin-like protein 1 OS=Prunus persica PE=2 SV=1 6.93478e-46	tr|B6CQU1|B6CQU1_9ROSA Putative allergen Pru p 2.04 (Precursor) OS=Prunus dulcis x Prunus persica GN=Pru p 2.04 PE=4 SV=1 9.1e-59	GO:0005576, extracellular region;GO:0006952, defense response	-
TRINITY_DN83288_c2_g1	pfam14244, UBN2_3, gag-polypeptide of LTR copia-type. This family is found in Plants and fungi, and contains LTR-polyproteins, or retrotransposons of the copia-type. 2.60497e-13	-	gi|1023992276|gb|KZV26181.1| hypothetical protein F511_06348 [Dorcoceras hygrometricum] 8.6e-77	-	pfam14244, UBN2_3, gag-polypeptide of LTR copia-type. This family is found in Plants and fungi, and contains LTR-polyproteins, or retrotransposons of the copia-type. 6.2235e-14	sp|P10978|POLX_TOBAC Retrovirus-related Pol polyprotein from transposon TNT 1-94 OS=Nicotiana tabacum PE=2 SV=1 1.40866e-10	tr|Q10MB5|Q10MB5_ORYSJ Retrotransposon protein, putative, Ty1-copia subclass OS=Oryza sativa subsp. japonica GN=LOC_Os03g20080 PE=2 SV=1 5.7e-75	GO:0003676, nucleic acid binding;GO:0003964, RNA-directed DNA polymerase activity;GO:0004190, aspartic-type endopeptidase activity;GO:0004519, endonuclease activity;GO:0008270, zinc ion binding;GO:0015074, DNA integration	-
TRINITY_DN89742_c1_g2	-	-	gi|703142273|ref|XP_010107713.1| hypothetical protein L484_013328 [Morus notabilis] 3.0e-14	gi|1009141281|ref|XM_016032625.1| PREDICTED: Ziziphus jujuba early light-induced protein 1, chloroplastic (LOC107423108), mRNA 1.36333e-20	-	sp|P11432|ELI_PEA Early light-induced protein, chloroplastic OS=Pisum sativum PE=2 SV=1 5.72393e-17	tr|A9PEN5|A9PEN5_POPTR Putative uncharacterized protein OS=Populus trichocarpa PE=2 SV=1 2.2e-14	GO:0016021, integral component of membrane;GO:0031969, chloroplast membrane	-
TRINITY_DN186098_c0_g1	-	-	-	gi|301171456|ref|NM_005516.5| Homo sapiens major histocompatibility complex, class I, E (HLA-E), mRNA 0.0	-	-	-	-	-
TRINITY_DN86195_c0_g1	-	-	-	-	-	-	-	-	-
TRINITY_DN97339_c0_g2	-	-	-	-	-	-	-	-	-
TRINITY_DN83254_c0_g1	cd09107, PLDc_vPLD3_4_5_like_2, Putative catalytic domain, repeat 2, of vertebrate phospholipases, PLD3, PLD4 and PLD5, viral envelope proteins K4 and p37, and similar proteins. Putative catalytic domain, repeat 2, of vertebrate phospholipases D, PLD3, PLD4, and PLD5 (EC 3.1.4.4), viral envelope proteins (vaccinia virus proteins K4 and p37), and similar proteins. Most family members contain two c…	KOG3603, KOG3603, KOG3603, Predicted phospholipase D [General function prediction only]. 3.6586e-37	gi|296082136|emb|CBI21141.3| unnamed protein product [Vitis vinifera] 4.1e-227	gi|1027096668|ref|XM_008222451.2| PREDICTED: Prunus mume phospholipase D Y-like (LOC103320733), mRNA 0.0	-	sp|Q54SA1|PLDZ_DICDI Phospholipase D Z OS=Dictyostelium discoideum GN=pldZ PE=3 SV=1 4.53111e-42	tr|D7SV42|D7SV42_VITVI Putative uncharacterized protein OS=Vitis vinifera GN=VIT_04s0008g06620 PE=4 SV=1 1.7e-227	GO:0003824, catalytic activity;GO:0004630, phospholipase D activity;GO:0016042, lipid catabolic process;GO:0070290, N-acylphosphatidylethanolamine-specific phospholipase D activity	K16860-ko00564 Glycerophospholipid metabolism;ko00565 Ether lipid metabolism
TRINITY_DN92174_c1_g5	-	-	-	-	-	-	-	-	-
TRINITY_DN92174_c1_g1	-	-	-	-	-	-	-	-	-
TRINITY_DN94236_c1_g9	smart00636, Glyco_18, Glyco_18 domain. 3.17715e-12	KOG2806, KOG2806, KOG2806, Chitinase [Carbohydrate transport and metabolism]. 6.686e-15	gi|595803919|ref|XP_007202080.1| hypothetical protein PRUPE_ppa007396mg [Prunus persica] 3.8e-25	-	pfam00704, Glyco_hydro_18, Glycosyl hydrolases family 18. 3.00649e-10	sp|Q9W5U2|CHIT3_DROME Probable chitinase 3 OS=Drosophila melanogaster GN=Cht3 PE=2 SV=2 5.18511e-08	tr|M5VPU2|M5VPU2_PRUPE Uncharacterized protein OS=Prunus persica GN=PRUPE_ppa007396mg PE=4 SV=1 1.6e-25	GO:0000272, polysaccharide catabolic process;GO:0004568, chitinase activity;GO:0005576, extracellular region;GO:0005975, carbohydrate metabolic process;GO:0006032, chitin catabolic process;GO:0008061, chitin binding	-
TRINITY_DN79560_c0_g1	-	-	gi|1028943817|ref|XP_016715170.1| PREDICTED: uncharacterized protein At4g14450, chloroplastic-like [Gossypium hirsutum] 3.1e-14	-	-	sp|Q6NN02|Y4445_ARATH Uncharacterized protein At4g14450, chloroplastic OS=Arabidopsis thaliana GN=At4g14450 PE=2 SV=1 1.17419e-11	tr|F6H8H7|F6H8H7_VITVI Putative uncharacterized protein OS=Vitis vinifera GN=VIT_05s0049g00140 PE=4 SV=1 2.2e-14	GO:0009507, chloroplast	-
TRINITY_DN86000_c0_g6	-	-	-	-	-	-	-	-	-
TRINITY_DN85755_c3_g5	PTZ00160, PTZ00160, 60S ribosomal protein L27a; Provisional. 3.2923e-53	KOG1742, KOG1742, KOG1742, 60s ribosomal protein L15/L27 [Translation, ribosomal structure and biogenesis]. 2.11597e-47	gi|596201701|ref|XP_007223704.1| hypothetical protein PRUPE_ppa012994mg [Prunus persica] 6.0e-55	gi|702497636|ref|XM_010039221.1| PREDICTED: Eucalyptus grandis 60S ribosomal protein L27a-3 (LOC104426232), mRNA 1.50203e-108	-	sp|P49637|R27A3_ARATH 60S ribosomal protein L27a-3 OS=Arabidopsis thaliana GN=RPL27AC PE=2 SV=2 7.71822e-69	tr|M5XTJ2|M5XTJ2_PRUPE Uncharacterized protein OS=Prunus persica GN=PRUPE_ppa012994mg PE=4 SV=1 2.5e-55	GO:0003735, structural constituent of ribosome;GO:0005829, cytosol;GO:0006412, translation;GO:0009506, plasmodesma;GO:0015934, large ribosomal subunit;GO:0016020, membrane;GO:0022625, cytosolic large ribosomal subunit;GO:0022626, cytosolic ribosome	-
TRINITY_DN94978_c2_g1	PLN02533, PLN02533, probable purple acid phosphatase. 3.54942e-26	KOG1378, KOG1378, KOG1378, Purple acid phosphatase [Carbohydrate transport and metabolism]. 1.28164e-24	gi|595792001|ref|XP_007199749.1| hypothetical protein PRUPE_ppa002773mg [Prunus persica] 4.0e-148	gi|1027107906|ref|XM_008237245.2| PREDICTED: Prunus mume purple acid phosphatase 15 (LOC103334301), mRNA 0.0	pfam16656, Pur_ac_phosph_N, Purple acid Phosphatase, N-terminal domain. This domain is found at the N-terminus of Purple acid phosphatase proteins. 5.12386e-09	sp|Q9SFU3|PPA15_ARATH Purple acid phosphatase 15 OS=Arabidopsis thaliana GN=PAP15 PE=1 SV=1 2.2094e-152	tr|M5VVK4|M5VVK4_PRUPE Uncharacterized protein OS=Prunus persica GN=PRUPE_ppa002773mg PE=4 SV=1 1.7e-148	GO:0003993, acid phosphatase activity;GO:0005576, extracellular region;GO:0009845, seed germination;GO:0009846, pollen germination;GO:0016021, integral component of membrane;GO:0046872, metal ion binding	-
TRINITY_DN87909_c3_g1	PLN03184, PLN03184, chloroplast Hsp70; Provisional. 1.61271e-50	KOG0102, KOG0102, KOG0102, Molecular chaperones mortalin/PBP74/GRP75, HSP70 superfamily [Posttranslational modification, protein turnover, chaperones]. 2.61097e-33	gi|659114612|ref|XP_008457143.1| PREDICTED: stromal 70 kDa heat shock-related protein, chloroplastic [Cucumis melo] 4.9e-46	gi|955716717|ref|XM_004960640.3| PREDICTED: Setaria italica stromal 70 kDa heat shock-related protein, chloroplastic-like (LOC101774685), mRNA 5.79404e-60	pfam00012, HSP70, Hsp70 protein. Hsp70 chaperones help to fold many proteins. Hsp70 assisted folding involves repeated cycles of substrate binding and release. Hsp70 activity is ATP dependent. Hsp70 proteins are made up of two regions: the amino terminus is the ATPase domain and the carboxyl terminus is the substrate binding region. 3.47822e-27	sp|Q02028|HSP7S_PEA Stromal 70 kDa heat shock-related protein, chloroplastic OS=Pisum sativum GN=HSP70 PE=2 SV=1 8.99473e-53	tr|Q39641|Q39641_CUCSA Heat shock protein 70 OS=Cucumis sativus GN=hsp70 PE=2 SV=1 3.5e-46	GO:0005524, ATP binding;GO:0006457, protein folding;GO:0009570, chloroplast stroma	-
TRINITY_DN92813_c2_g2	-	-	gi|351723461|ref|NP_001235744.1| uncharacterized protein LOC100305719 [Glycine max] 8.8e-06	gi|657979716|ref|XM_008383612.1| PREDICTED: Malus x domestica abscisic stress-ripening protein 3-like (LOC103444659), mRNA 2.10319e-68	-	-	tr|C6SWC5|C6SWC5_SOYBN Putative uncharacterized protein OS=Glycine max PE=4 SV=1 3.7e-06	GO:0016021, integral component of membrane	-
TRINITY_DN88660_c3_g1	PLN00121, PLN00121, histone H3; Provisional. 2.17234e-63	KOG1745, KOG1745, KOG1745, Histones H3 and H4 [Chromatin structure and dynamics]. 4.28369e-59	gi|947056457|gb|KRH05910.1| hypothetical protein GLYMA_17G255600 [Glycine max] 2.6e-40	gi|694442789|ref|XM_009349769.1| PREDICTED: Pyrus x bretschneideri histone H3.3 (LOC103939661), mRNA 8.10449e-85	pfam00125, Histone, Core histone H2A/H2B/H3/H4. 4.31708e-35	sp|Q71H73|H33_VITVI Histone H3.3 OS=Vitis vinifera PE=2 SV=3 1.42556e-63	tr|K7MP02|K7MP02_SOYBN Uncharacterized protein (Fragment) OS=Glycine max PE=4 SV=1 1.1e-40	GO:0000786, nucleosome;GO:0003677, DNA binding;GO:0005634, nucleus	-
TRINITY_DN93616_c1_g1	PTZ00471, PTZ00471, 60S ribosomal protein L27; Provisional. 7.10092e-41	KOG3418, KOG3418, KOG3418, 60S ribosomal protein L27 [Translation, ribosomal structure and biogenesis]. 3.6544e-53	gi|1009127810|ref|XP_015880893.1| PREDICTED: 60S ribosomal protein L27-3-like [Ziziphus jujuba] 2.1e-60	gi|702320777|ref|XM_010054368.1| PREDICTED: Eucalyptus grandis 60S ribosomal protein L27-like (LOC104441290), mRNA 5.58447e-94	pfam01777, Ribosomal_L27e, Ribosomal L27e protein family. The N-terminal region of the eukaryotic ribosomal L27 has the KOW motif. C-terminal region is represented by this family. 4.75487e-12	sp|P51419|RL273_ARATH 60S ribosomal protein L27-3 OS=Arabidopsis thaliana GN=RPL27C PE=2 SV=2 7.41317e-80	tr|M1CK17|M1CK17_SOLTU 60S ribosomal protein L27 OS=Solanum tuberosum GN=PGSC0003DMG400026911 PE=3 SV=1 3.4e-60	GO:0003735, structural constituent of ribosome;GO:0005840, ribosome;GO:0006412, translation;GO:0022625, cytosolic large ribosomal subunit;GO:0022626, cytosolic ribosome	K02901-ko03010 Ribosome
TRINITY_DN96596_c2_g4	cd01959, nsLTP2, nsLTP2: Non-specific lipid-transfer protein type 2 (nsLTP2) subfamily; Plant nsLTPs are small, soluble proteins that facilitate the transfer of fatty acids, phospholipids, glycolipids, and steroids between membranes. In addition to lipid transport and assembly, nsLTPs also play a key role in the defense of plants against pathogens. There are two closely-related types of nsLTPs, t…	-	gi|1009126085|ref|XP_015879961.1| PREDICTED: non-specific lipid-transfer protein 2-like [Ziziphus jujuba] 1.7e-14	-	-	sp|P82353|NLTP2_PRUAR Non-specific lipid-transfer protein 2 OS=Prunus armeniaca PE=1 SV=1 1.48304e-18	tr|D7TSZ9|D7TSZ9_VITVI Putative uncharacterized protein OS=Vitis vinifera GN=VIT_14s0006g02530 PE=4 SV=1 2.7e-14	GO:0006810, transport;GO:0008289, lipid binding	-
TRINITY_DN97581_c3_g3	cd07843, STKc_CDC2L1, Catalytic domain of the Serine/Threonine Kinase, Cell Division Cycle 2-like 1. STKs catalyze the transfer of the gamma-phosphoryl group from ATP to serine/threonine residues on protein substrates. CDC2L1, also called PITSLRE, exists in different isoforms which are named using the alias CDK11(p). The CDC2L1 gene produces two protein products, CDK11(p110) and CDK11(p58). CDC2L…	KOG0663, KOG0663, KOG0663, Protein kinase PITSLRE and related kinases [General function prediction only]. 5.62128e-51	gi|567891153|ref|XP_006438097.1| hypothetical protein CICLE_v10030774mg [Citrus clementina] 4.0e-62	gi|379048254|gb|JN792203.1| Hevea brasiliensis cultivar CATAS7-33-97 CDK protein (CDK1) mRNA, complete cds 1.77022e-82	-	sp|Q7XUF4|CDKG2_ORYSJ Cyclin-dependent kinase G-2 OS=Oryza sativa subsp. japonica GN=CDKG-2 PE=2 SV=2 2.711e-65	tr|B9HTA6|B9HTA6_POPTR Predicted protein OS=Populus trichocarpa GN=POPTRDRAFT_821837 PE=4 SV=1 1.7e-62	GO:0004672, protein kinase activity;GO:0004693, cyclin-dependent protein serine/threonine kinase activity;GO:0005524, ATP binding;GO:0008353, RNA polymerase II carboxy-terminal domain kinase activity	-
TRINITY_DN95632_c2_g8	PLN03210, PLN03210, Resistant to P. syringae 6; Provisional. 3.62551e-09	-	gi|657953170|ref|XP_008361342.1| PREDICTED: TMV resistance protein N-like isoform X2 [Malus domestica] 1.9e-15	-	-	sp|F4KIF3|CSA1_ARATH Disease resistance-like protein CSA1 OS=Arabidopsis thaliana GN=CSA1 PE=3 SV=1 3.41779e-12	tr|M5VW37|M5VW37_PRUPE Uncharacterized protein (Fragment) OS=Prunus persica GN=PRUPE_ppa1027179mg PE=4 SV=1 4.0e-15	GO:0005524, ATP binding;GO:0007165, signal transduction;GO:0007275, multicellular organism development;GO:0009416, response to light stimulus;GO:0010114, response to red light;GO:0042742, defense response to bacterium;GO:0043531, ADP binding	-
TRINITY_DN88679_c0_g1	-	-	gi|703097907|ref|XP_010096240.1| hypothetical protein L484_026977 [Morus notabilis] 1.5e-14	-	-	sp|Q9XIA7|TOM6_ARATH Mitochondrial import receptor subunit TOM6 homolog OS=Arabidopsis thaliana GN=TOM6 PE=1 SV=1 9.95673e-18	tr|I1LJI8|I1LJI8_SOYBN Uncharacterized protein OS=Glycine max PE=4 SV=1 6.9e-14	GO:0005739, mitochondrion;GO:0005741, mitochondrial outer membrane;GO:0015031, protein transport;GO:0016021, integral component of membrane	-
TRINITY_DN85057_c3_g1	-	-	-	-	-	-	-	-	-
TRINITY_DN86542_c1_g2	-	-	-	-	-	-	-	-	-
TRINITY_DN94477_c3_g1	pfam13621, Cupin_8, Cupin-like domain. This cupin like domain shares similarity to the JmjC domain. 1.50129e-18	KOG2132, KOG2132, KOG2132, Uncharacterized conserved protein, contains JmjC domain [Chromatin structure and dynamics, Signal transduction mechanisms]. 9.01906e-53	gi|1009118549|ref|XP_015875919.1| PREDICTED: putative lysine-specific demethylase JMJD5 [Ziziphus jujuba] 2.8e-135	gi|731392934|ref|XR_786022.1| PREDICTED: Vitis vinifera putative lysine-specific demethylase JMJD5 (LOC100267241), transcript variant X5, misc_RNA 7.22682e-176	pfam13621, Cupin_8, Cupin-like domain. This cupin like domain shares similarity to the JmjC domain. 3.58671e-19	sp|Q8RWR1|JMJ30_ARATH Lysine-specific demethylase JMJ30 OS=Arabidopsis thaliana GN=JMJ30 PE=1 SV=1 7.68669e-148	tr|B9GM97|B9GM97_POPTR Predicted protein OS=Populus trichocarpa GN=POPTRDRAFT_844029 PE=4 SV=1 8.6e-131	GO:0003700, transcription factor activity, sequence-specific DNA binding;GO:0005634, nucleus;GO:0005737, cytoplasm;GO:0007623, circadian rhythm;GO:0042752, regulation of circadian rhythm;GO:0046872, metal ion binding;GO:0046975, histone methyltransferase activity (H3-K36 specific);GO:0051213, dioxygenase activity;GO:0070544, histone H3-K36 demethylation	-
TRINITY_DN89120_c4_g1	-	-	-	-	-	-	-	-	-
TRINITY_DN86886_c2_g1	TIGR01216, ATP_synthase_epsilon_chain, ATP synthase, F1 epsilon subunit (delta in mitochondria). This model describes one of the five types of subunits in the F1 part of F1/F0 ATP synthases. Members of this family are designated epsilon in bacterial and chloroplast systems but designated delta in mitochondria, where the counterpart of the bacterial delta subunit is designated OSCP. In a few cases…	KOG1758, KOG1758, KOG1758, Mitochondrial F1F0-ATP synthase, subunit delta/ATP16 [Energy production and conversion]. 2.66389e-34	gi|590676027|ref|XP_007039618.1| ATPase, F1 complex, delta/epsilon subunit [Theobroma cacao] 1.1e-85	gi|349712231|emb|FQ396503.1| Vitis vinifera clone SS0AEB9YL12 2.01176e-121	pfam02823, ATP-synt_DE_N, ATP synthase, Delta/Epsilon chain, beta-sandwich domain. Part of the ATP synthase CF(1). These subunits are part of the head unit of the ATP synthase. The subunit is called epsilon in bacteria and delta in mitochondria. In bacteria the delta (D) subunit is equivalent to the mitochondrial Oligomycin sensitive subunit, OSCP (pfam00213). 2.44819e-08	sp|Q40089|ATP4_IPOBA ATP synthase subunit delta', mitochondrial OS=Ipomoea batatas PE=1 SV=1 3.64391e-107	tr|C6GFP4|C6GFP4_GOSHI ATP synthase delta subunit 2 OS=Gossypium hirsutum PE=2 SV=1 5.0e-85	GO:0005743, mitochondrial inner membrane;GO:0015986, ATP synthesis coupled proton transport;GO:0045261, proton-transporting ATP synthase complex, catalytic core F(1);GO:0046933, proton-transporting ATP synthase activity, rotational mechanism;GO:0046961, proton-transporting ATPase activity, rotational mechanism	K02134-ko00190 Oxidative phosphorylation
TRINITY_DN88595_c0_g6	cd02879, GH18_plant_chitinase_class_V, The class V plant chitinases have a glycosyl hydrolase family 18 (GH18) domain, but lack the chitin-binding domain present in other GH18 enzymes. The GH18 domain of the class V chitinases has endochitinase activity in some cases and no catalytic activity in others. Included in this family is a lectin found in black locust (Robinia pseudoacacia) bark, which b…	KOG2806, KOG2806, KOG2806, Chitinase [Carbohydrate transport and metabolism]. 1.46734e-09	gi|727515996|ref|XP_010434363.1| PREDICTED: chitotriosidase-1-like isoform X1 [Camelina sativa] 1.5e-17	-	pfam00704, Glyco_hydro_18, Glycosyl hydrolases family 18. 1.17922e-13	sp|Q9WTV1|CH3L1_RAT Chitinase-3-like protein 1 OS=Rattus norvegicus GN=Chi3l1 PE=2 SV=3 6.35344e-15	tr|F6HCL4|F6HCL4_VITVI Putative uncharacterized protein OS=Vitis vinifera GN=VIT_11s0149g00330 PE=3 SV=1 8.8e-17	GO:0004553, hydrolase activity, hydrolyzing O-glycosyl compounds;GO:0004568, chitinase activity;GO:0005576, extracellular region;GO:0005615, extracellular space;GO:0005737, cytoplasm;GO:0005783, endoplasmic reticulum;GO:0005975, carbohydrate metabolic process;GO:0006032, chitin catabolic process;GO:0006915, apoptotic process;GO:0006954, inflammatory response;GO:0007250, activation of NF-kappaB-in…	-
TRINITY_DN90612_c1_g7	cd05329, TR_SDR_c, tropinone reductase-I and II (TR-1, and TR-II)-like, classical (c) SDRs. This subgroup includes TR-I and TR-II; these proteins are members of the SDR family. TRs catalyze the NADPH-dependent reductions of the 3-carbonyl group of tropinone, to a beta-hydroxyl group. TR-I and TR-II produce different stereoisomers from tropinone, TR-I produces tropine (3alpha-hydroxytropane), and …	KOG0725, KOG0725, KOG0725, Reductases with broad range of substrate specificities [General function prediction only]. 1.64567e-26	gi|297746022|emb|CBI16078.3| unnamed protein product [Vitis vinifera] 1.9e-79	gi|802563556|ref|XM_012211566.1| PREDICTED: Jatropha curcas tropinone reductase homolog At5g06060 (LOC105629919), mRNA 6.47107e-140	pfam00106, adh_short, short chain dehydrogenase. This family contains a wide variety of dehydrogenases. 5.40589e-12	sp|Q9ZW12|TRNH5_ARATH Tropinone reductase homolog At2g29260, chloroplastic OS=Arabidopsis thaliana GN=At2g29260 PE=2 SV=1 2.57323e-99	tr|D7SKA2|D7SKA2_VITVI Putative uncharacterized protein OS=Vitis vinifera GN=VIT_06s0004g05280 PE=3 SV=1 7.8e-80	GO:0009507, chloroplast;GO:0016491, oxidoreductase activity	K08081-ko00960 Tropane, piperidine and pyridine alkaloid biosynthesis
TRINITY_DN90368_c2_g6	-	-	gi|694415116|ref|XP_009335746.1| PREDICTED: zinc finger CCCH domain-containing protein 31 [Pyrus x bretschneideri] 3.6e-51	gi|566211675|ref|XM_006372828.1| Populus trichocarpa hypothetical protein (POPTR_0017s06030g) mRNA, complete cds 4.24558e-35	-	sp|O22243|C3H31_ARATH DExH-box ATP-dependent RNA helicase DExH8 OS=Arabidopsis thaliana GN=At2g47680 PE=2 SV=2 1.68683e-45	tr|M5VX55|M5VX55_PRUPE Uncharacterized protein OS=Prunus persica GN=PRUPE_ppa000721mg PE=4 SV=1 2.2e-50	GO:0003676, nucleic acid binding;GO:0003677, DNA binding;GO:0004004, ATP-dependent RNA helicase activity;GO:0005524, ATP binding;GO:0005634, nucleus;GO:0005737, cytoplasm;GO:0006396, RNA processing;GO:0009507, chloroplast;GO:0046872, metal ion binding	-
TRINITY_DN84517_c0_g5	-	-	-	-	-	-	-	-	-
TRINITY_DN86515_c2_g1	pfam07859, Abhydrolase_3, alpha/beta hydrolase fold. This catalytic domain is found in a very wide range of enzymes. 4.25807e-14	KOG1515, KOG1515, KOG1515, Arylacetamide deacetylase [Defense mechanisms]. 1.19472e-49	gi|568852939|ref|XP_006480127.1| PREDICTED: probable carboxylesterase 5 [Citrus sinensis] 2.0e-79	-	pfam07859, Abhydrolase_3, alpha/beta hydrolase fold. This catalytic domain is found in a very wide range of enzymes. 1.01729e-14	sp|Q9SMN0|CXE12_ARATH Probable carboxylesterase 12 OS=Arabidopsis thaliana GN=CXE12 PE=1 SV=1 4.89865e-56	tr|B9SF01|B9SF01_RICCO A/G-specific adenine glycosylase muty, putative OS=Ricinus communis GN=RCOM_1211520 PE=4 SV=1 9.4e-79	GO:0003677, DNA binding;GO:0005737, cytoplasm;GO:0005829, cytosol;GO:0006284, base-excision repair;GO:0008152, metabolic process;GO:0016787, hydrolase activity;GO:0052689, carboxylic ester hydrolase activity	-
TRINITY_DN88894_c2_g1	-	-	-	-	-	-	-	-	-
TRINITY_DN82207_c1_g10	pfam00038, Filament, Intermediate filament protein. 3.83894e-31	KOG0977, KOG0977, KOG0977, Nuclear envelope protein lamin, intermediate filament superfamily [Cell cycle control, cell division, chromosome partitioning, Nuclear structure]. 1.93664e-10	gi|7331218|gb|AAF60327.1|AF237621_1 keratin 1 [Homo sapiens] 7.3e-86	gi|649119666|gb|KJ897109.1| Synthetic construct Homo sapiens clone ccsbBroadEn_06503 KRT1 gene, encodes complete protein 0.0	pfam00038, Filament, Intermediate filament protein. 9.17156e-32	sp|P04264|K2C1_HUMAN Keratin, type II cytoskeletal 1 OS=Homo sapiens GN=KRT1 PE=1 SV=6 4.38218e-121	tr|H2R1Z0|H2R1Z0_PANTR Uncharacterized protein OS=Pan troglodytes GN=KRT2 PE=3 SV=1 3.0e-86	GO:0001867, complement activation, lectin pathway;GO:0001895, retina homeostasis;GO:0004872, receptor activity;GO:0005198, structural molecule activity;GO:0005615, extracellular space;GO:0005634, nucleus;GO:0005856, cytoskeleton;GO:0005886, plasma membrane;GO:0006979, response to oxidative stress;GO:0016020, membrane;GO:0030246, carbohydrate binding;GO:0031012, extracellular matrix;GO:0042730, fi…	-
TRINITY_DN97420_c1_g12	-	-	gi|1000956530|ref|XP_002523518.2| PREDICTED: chitotriosidase-1 [Ricinus communis] 2.1e-07	-	-	-	tr|B9SBZ9|B9SBZ9_RICCO Chitinase, putative OS=Ricinus communis GN=RCOM_0701160 PE=3 SV=1 8.7e-08	GO:0004568, chitinase activity;GO:0005975, carbohydrate metabolic process;GO:0006032, chitin catabolic process	-
TRINITY_DN85683_c2_g1	-	KOG4753, KOG4753, KOG4753, Predicted membrane protein [Function unknown]. 1.29044e-15	gi|1009183139|ref|XP_015873094.1| PREDICTED: uncharacterized protein LOC107410203, partial [Ziziphus jujuba] 1.7e-22	gi|672159371|ref|XM_008801222.1| PREDICTED: Phoenix dactylifera transmembrane protein 230-like (LOC103714089), mRNA 2.14229e-40	-	sp|Q8CIB6|TM230_MOUSE Transmembrane protein 230 OS=Mus musculus GN=Tmem230 PE=1 SV=1 6.16792e-06	tr|Q9SZQ6|Q9SZQ6_ARATH At4g29850 OS=Arabidopsis thaliana GN=F27B13.90 PE=4 SV=1 5.0e-21	GO:0016021, integral component of membrane	-
TRINITY_DN93694_c1_g3	-	KOG4526, KOG4526, KOG4526, Predicted membrane protein [Function unknown]. 2.53113e-08	gi|1009150688|ref|XP_015893154.1| PREDICTED: uncharacterized protein LOC107427286 [Ziziphus jujuba] 8.5e-20	-	-	-	tr|M5VKM5|M5VKM5_PRUPE Uncharacterized protein OS=Prunus persica GN=PRUPE_ppa012877mg PE=4 SV=1 8.0e-20	GO:0016021, integral component of membrane	-
TRINITY_DN93694_c1_g2	pfam06916, DUF1279, Protein of unknown function (DUF1279). This family represents the C-terminus (approx. 120 residues) of a number of eukaryotic proteins of unknown function. 1.15363e-09	KOG4526, KOG4526, KOG4526, Predicted membrane protein [Function unknown]. 9.78017e-06	gi|645260907|ref|XP_008236040.1| PREDICTED: uncharacterized protein LOC103334843 [Prunus mume] 4.7e-35	gi|694329855|ref|XM_009357376.1| PREDICTED: Pyrus x bretschneideri uncharacterized LOC103946624 (LOC103946624), mRNA 1.15232e-45	pfam06916, DUF1279, Protein of unknown function (DUF1279). This family represents the C-terminus (approx. 120 residues) of a number of eukaryotic proteins of unknown function. 2.75612e-10	-	tr|M5VKM5|M5VKM5_PRUPE Uncharacterized protein OS=Prunus persica GN=PRUPE_ppa012877mg PE=4 SV=1 2.0e-35	GO:0016021, integral component of membrane	-
TRINITY_DN82350_c2_g4	-	-	-	-	-	-	-	-	-
TRINITY_DN88841_c0_g8	pfam01042, Ribonuc_L-PSP, Endoribonuclease L-PSP. Endoribonuclease active on single-stranded mRNA. Inhibits protein synthesis by cleavage of mRNA. Previously thought to inhibit protein synthesis initiation. This protein may also be involved in the regulation of purine biosynthesis. YjgF (renamed RidA) family members are enamine/imine deaminases. They hydrolyze reactive intermediates released by P…	KOG2317, KOG2317, KOG2317, Putative translation initiation inhibitor UK114/IBM1 [Translation, ribosomal structure and biogenesis]. 1.41029e-33	gi|1009110922|ref|XP_015898337.1| PREDICTED: reactive Intermediate Deaminase A, chloroplastic [Ziziphus jujuba] 1.1e-58	gi|645241077|ref|XM_008228685.1| PREDICTED: Prunus mume reactive Intermediate Deaminase A, chloroplastic (LOC103326459), mRNA 1.92339e-82	pfam01042, Ribonuc_L-PSP, Endoribonuclease L-PSP. Endoribonuclease active on single-stranded mRNA. Inhibits protein synthesis by cleavage of mRNA. Previously thought to inhibit protein synthesis initiation. This protein may also be involved in the regulation of purine biosynthesis. YjgF (renamed RidA) family members are enamine/imine deaminases. They hydrolyze reactive intermediates released by P…	sp|Q94JQ4|RIDA_ARATH Reactive Intermediate Deaminase A, chloroplastic OS=Arabidopsis thaliana GN=RIDA PE=1 SV=1 2.09815e-62	tr|I3SWH4|I3SWH4_LOTJA Uncharacterized protein OS=Lotus japonicus PE=2 SV=1 9.8e-57	GO:0005739, mitochondrion;GO:0005773, vacuole;GO:0009082, branched-chain amino acid biosynthetic process;GO:0009097, isoleucine biosynthetic process;GO:0009507, chloroplast;GO:0009536, plastid;GO:0009570, chloroplast stroma;GO:0009579, thylakoid;GO:0009636, response to toxic substance;GO:0009941, chloroplast envelope;GO:0016787, hydrolase activity;GO:0019239, deaminase activity;GO:0046686, respon…	-
TRINITY_DN84518_c0_g5	cd05117, STKc_CAMK, The catalytic domain of CAMK family Serine/Threonine Kinases. STKs catalyze the transfer of the gamma-phosphoryl group from ATP to serine/threonine residues on protein substrates. CaMKs are multifunctional calcium and calmodulin (CaM) stimulated STKs involved in cell cycle regulation. There are several types of CaMKs including CaMKI, CaMKII, and CaMKIV. CaMKI proteins are mono…	KOG0032, KOG0032, KOG0032, Ca2+/calmodulin-dependent protein kinase, EF-Hand protein superfamily [Signal transduction mechanisms]. 3.26658e-34	gi|595901617|ref|XP_007213894.1| hypothetical protein PRUPE_ppa003830mg [Prunus persica] 4.9e-58	gi|1029089901|ref|XM_016849538.1| PREDICTED: Gossypium hirsutum calcium-dependent protein kinase 2-like (LOC107920041), transcript variant X2, mRNA 4.15452e-64	-	sp|Q38868|CDPK9_ARATH Calcium-dependent protein kinase 9 OS=Arabidopsis thaliana GN=CPK9 PE=1 SV=1 9.50489e-46	tr|M5X0K0|M5X0K0_PRUPE Uncharacterized protein OS=Prunus persica GN=PRUPE_ppa003830mg PE=4 SV=1 2.1e-58	GO:0004674, protein serine/threonine kinase activity;GO:0004683, calmodulin-dependent protein kinase activity;GO:0005509, calcium ion binding;GO:0005516, calmodulin binding;GO:0005524, ATP binding;GO:0005634, nucleus;GO:0005737, cytoplasm;GO:0005886, plasma membrane;GO:0007165, signal transduction;GO:0009738, abscisic acid-activated signaling pathway;GO:0009931, calcium-dependent protein serine/t…	-
TRINITY_DN92461_c0_g5	PLN02183, PLN02183, ferulate 5-hydroxylase. 2.95033e-67	KOG0156, KOG0156, KOG0156, Cytochrome P450 CYP2 subfamily [Secondary metabolites biosynthesis, transport and catabolism]. 1.85951e-38	gi|590707734|ref|XP_007048087.1| Cytochrome P450 [Theobroma cacao] 5.3e-83	gi|764596909|ref|XM_004304798.2| PREDICTED: Fragaria vesca subsp. vesca cytochrome P450 CYP736A12-like (LOC101293618), mRNA 9.69735e-87	pfam00067, p450, Cytochrome P450. Cytochrome P450s are haem-thiolate proteins involved in the oxidative degradation of various compounds. They are particularly well known for their role in the degradation of environmental toxins and mutagens. They can be divided into 4 classes, according to the method by which electrons from NAD(P)H are delivered to the catalytic site. Sequence conservation is re…	sp|H2DH18|C7A12_PANGI Cytochrome P450 CYP736A12 OS=Panax ginseng PE=2 SV=1 3.33038e-86	tr|F6H499|F6H499_VITVI Putative uncharacterized protein OS=Vitis vinifera GN=VIT_07s0031g01390 PE=3 SV=1 8.5e-83	GO:0004497, monooxygenase activity;GO:0005506, iron ion binding;GO:0016020, membrane;GO:0016021, integral component of membrane;GO:0016705, oxidoreductase activity, acting on paired donors, with incorporation or reduction of molecular oxygen;GO:0016709, oxidoreductase activity, acting on paired donors, with incorporation or reduction of molecular oxygen, NAD(P)H as one donor, and incorporation of…	-
TRINITY_DN177956_c0_g1	-	-	-	gi|767916583|ref|XM_011510575.1| PREDICTED: Homo sapiens collagen, type VI, alpha 3 (COL6A3), transcript variant X5, mRNA 0.0	-	-	-	-	-
TRINITY_DN91135_c0_g1	-	-	-	-	-	-	-	-	-
TRINITY_DN88919_c2_g3	PLN03034, PLN03034, phosphoglycerate kinase; Provisional. 0.0	KOG1367, KOG1367, KOG1367, 3-phosphoglycerate kinase [Carbohydrate transport and metabolism]. 2.49817e-153	gi|703092696|ref|XP_010094703.1| Phosphoglycerate kinase [Morus notabilis] 4.9e-219	gi|595904249|ref|XM_007213903.1| Prunus persica hypothetical protein (PRUPE_ppa005031mg) mRNA, complete cds 0.0	pfam00162, PGK, Phosphoglycerate kinase. 5.69394e-155	sp|Q42961|PGKH_TOBAC Phosphoglycerate kinase, chloroplastic OS=Nicotiana tabacum PE=2 SV=1 0.0	tr|M5WN82|M5WN82_PRUPE Uncharacterized protein OS=Prunus persica GN=PRUPE_ppa005031mg PE=4 SV=1 7.8e-219	GO:0004618, phosphoglycerate kinase activity;GO:0005524, ATP binding;GO:0006096, glycolytic process;GO:0009507, chloroplast;GO:0019253, reductive pentose-phosphate cycle	K00927-ko01230 Biosynthesis of amino acids;ko01200 Carbon metabolism;ko00710 Carbon fixation in photosynthetic organisms;ko00010 Glycolysis / Gluconeogenesis
TRINITY_DN88124_c0_g1	cd03013, PRX5_like, Peroxiredoxin (PRX) family, PRX5-like subfamily; members are similar to the human protein, PRX5, a homodimeric TRX peroxidase, widely expressed in tissues and found cellularly in mitochondria, peroxisomes and the cytosol. The cellular location of PRX5 suggests that it may have an important antioxidant role in organelles that are major sources of reactive oxygen species (ROS), …	KOG0541, KOG0541, KOG0541, Alkyl hydroperoxide reductase/peroxiredoxin [Posttranslational modification, protein turnover, chaperones]. 3.85643e-57	gi|1009161047|ref|XP_015898685.1| PREDICTED: peroxiredoxin-2E-2, chloroplastic [Ziziphus jujuba] 1.8e-76	gi|1027112394|ref|XM_008243088.2| PREDICTED: Prunus mume peroxiredoxin-2E-2, chloroplastic (LOC103339743), mRNA 6.23943e-127	pfam08534, Redoxin, Redoxin. This family of redoxins includes peroxiredoxin, thioredoxin and glutaredoxin proteins. 2.60024e-27	sp|Q69TY4|PR2E1_ORYSJ Peroxiredoxin-2E-1, chloroplastic OS=Oryza sativa subsp. japonica GN=PRXIIE-1 PE=2 SV=1 1.62571e-81	tr|I3SQE3|I3SQE3_MEDTR Uncharacterized protein OS=Medicago truncatula PE=2 SV=1 5.9e-74	GO:0004601, peroxidase activity;GO:0009570, chloroplast stroma;GO:0016491, oxidoreductase activity;GO:0051920, peroxiredoxin activity	-
TRINITY_DN95879_c2_g2	-	-	-	-	-	-	-	-	-
TRINITY_DN86425_c1_g3	PLN03222, PLN03222, rapid alkalinization factor 23-like protein; Provisional. 2.43375e-38	-	gi|700205836|gb|KGN60955.1| hypothetical protein Csa_2G031140 [Cucumis sativus] 2.4e-34	gi|593688626|ref|XM_007144886.1| Phaseolus vulgaris hypothetical protein (PHAVU_007G197000g) mRNA, complete cds 1.56332e-55	pfam05498, RALF, Rapid ALkalinization Factor (RALF). RALF, a 5-kDa ubiquitous polypeptide in plants, arrests root growth and development. 9.90965e-25	sp|Q9SRY3|RLF1_ARATH Protein RALF-like 1 OS=Arabidopsis thaliana GN=RALF1 PE=1 SV=1 4.28798e-37	tr|B9RFA7|B9RFA7_RICCO RALFL33, putative OS=Ricinus communis GN=RCOM_1433270 PE=4 SV=1 1.1e-31	GO:0004871, signal transducer activity;GO:0005179, hormone activity;GO:0005622, intracellular;GO:0007267, cell-cell signaling;GO:0009506, plasmodesma;GO:0019722, calcium-mediated signaling;GO:0030308, negative regulation of cell growth;GO:0048046, apoplast;GO:0048364, root development	-
TRINITY_DN87746_c0_g2	TIGR01317, Glutamate_synthase, glutamate synthases, NADH/NADPH, small subunit. This model represents one of three built for the NADPH-dependent or NADH-dependent glutamate synthase (EC 1.4.1.13 and 1.4.1.14, respectively) small subunit or homologous region. TIGR01316 describes a family in several archaeal and deeply branched bacterial lineages of a homotetrameric form for which there is no large …	KOG0399, KOG0399, KOG0399, Glutamate synthase [Amino acid transport and metabolism]. 1.7014e-18	gi|848904729|ref|XP_012851951.1| PREDICTED: glutamate synthase 1 [NADH], chloroplastic isoform X1 [Erythranthe guttata] 5.7e-25	-	-	sp|Q03460|GLSN_MEDSA Glutamate synthase [NADH], amyloplastic OS=Medicago sativa PE=1 SV=1 8.00591e-29	tr|B9IDV4|B9IDV4_POPTR Predicted protein OS=Populus trichocarpa GN=POPTRDRAFT_824538 PE=4 SV=1 5.3e-25	GO:0005506, iron ion binding;GO:0006537, glutamate biosynthetic process;GO:0006541, glutamine metabolic process;GO:0009501, amyloplast;GO:0010181, FMN binding;GO:0016040, glutamate synthase (NADH) activity;GO:0050660, flavin adenine dinucleotide binding;GO:0051536, iron-sulfur cluster binding;GO:0051538, 3 iron, 4 sulfur cluster binding;GO:0097054, L-glutamate biosynthetic process	-
TRINITY_DN70017_c0_g1	pfam00993, MHC_II_alpha, Class II histocompatibility antigen, alpha domain. 7.62406e-30	-	gi|62088836|dbj|BAD92865.1| major histocompatibility complex, class II, DQ alpha 1 precursor variant [Homo sapiens] 1.2e-86	gi|767939908|ref|XM_006715079.2| PREDICTED: Homo sapiens major histocompatibility complex, class II, DQ alpha 1 (HLA-DQA1), transcript variant X1, mRNA 0.0	pfam00993, MHC_II_alpha, Class II histocompatibility antigen, alpha domain. 1.82145e-30	sp|P01909|DQA1_HUMAN HLA class II histocompatibility antigen, DQ alpha 1 chain OS=Homo sapiens GN=HLA-DQA1 PE=1 SV=1 3.49442e-87	tr|Q59F33|Q59F33_HUMAN Major histocompatibility complex, class II, DQ alpha 1 variant (Fragment) OS=Homo sapiens PE=2 SV=1 4.9e-87	GO:0000139, Golgi membrane;GO:0002504, antigen processing and presentation of peptide or polysaccharide antigen via MHC class II;GO:0005765, lysosomal membrane;GO:0005886, plasma membrane;GO:0005887, integral component of plasma membrane;GO:0006955, immune response;GO:0010008, endosome membrane;GO:0012507, ER to Golgi transport vesicle membrane;GO:0016020, membrane;GO:0016021, integral component …	-
TRINITY_DN96448_c2_g5	-	-	-	-	-	-	-	-	-
TRINITY_DN86330_c1_g1	TIGR01243, Cell_division_cycle_protein_48_homolog_MJ1156, AAA family ATPase, CDC48 subfamily. This subfamily of the AAA family ATPases includes two members each from three archaeal species. It also includes yeast CDC48 (cell division control protein 48) and the human ortholog, transitional endoplasmic reticulum ATPase (valosin-containing protein). These proteins in eukaryotes are involved in the …	KOG0737, KOG0737, KOG0737, AAA+-type ATPase [Posttranslational modification, protein turnover, chaperones]. 2.89925e-48	gi|1009123791|ref|XP_015878726.1| PREDICTED: ATPase family AAA domain-containing protein 1-B-like [Ziziphus jujuba] 5.0e-78	gi|702242774|ref|XM_010050483.1| PREDICTED: Eucalyptus grandis ATPase family AAA domain-containing protein 1-B (LOC104437515), mRNA 6.92375e-123	pfam00004, AAA, ATPase family associated with various cellular activities (AAA). AAA family proteins often perform chaperone-like functions that assist in the assembly, operation, or disassembly of protein complexes. 3.77699e-09	sp|Q9P7J5|YJNA_SCHPO Uncharacterized AAA domain-containing protein C24B10.10c OS=Schizosaccharomyces pombe (strain 972 / ATCC 24843) GN=SPCC24B10.10c PE=3 SV=1 1.36496e-28	tr|I1JYM1|I1JYM1_SOYBN Uncharacterized protein OS=Glycine max PE=4 SV=1 4.4e-76	GO:0005524, ATP binding;GO:0005634, nucleus;GO:0005739, mitochondrion;GO:0005741, mitochondrial outer membrane;GO:0008568, microtubule-severing ATPase activity;GO:0016021, integral component of membrane;GO:0016887, ATPase activity;GO:0031122, cytoplasmic microtubule organization;GO:0045041, protein import into mitochondrial intermembrane space	-
TRINITY_DN95694_c0_g5	-	-	gi|694383483|ref|XP_009367701.1| PREDICTED: uncharacterized protein LOC103957282 [Pyrus x bretschneideri] 3.9e-20	-	-	-	-	-	-
TRINITY_DN89323_c1_g2	-	KOG1110, KOG1110, KOG1110, Putative steroid membrane receptor Hpr6.6/25-Dx [General function prediction only]. 3.32186e-31	gi|255539487|ref|XP_002510808.1| PREDICTED: membrane steroid-binding protein 1 [Ricinus communis] 2.3e-54	gi|590672621|ref|XM_007038601.1| Theobroma cacao Steroid binding protein, putative (TCM_015151) mRNA, complete cds 4.56744e-80	-	sp|Q9XFM6|MSBP1_ARATH Membrane steroid-binding protein 1 OS=Arabidopsis thaliana GN=MSBP1 PE=1 SV=2 2.91253e-61	tr|B9R9D3|B9R9D3_RICCO Steroid binding protein, putative OS=Ricinus communis GN=RCOM_1496460 PE=4 SV=1 9.8e-55	GO:0005496, steroid binding;GO:0005783, endoplasmic reticulum;GO:0005794, Golgi apparatus;GO:0005886, plasma membrane;GO:0010008, endosome membrane;GO:0016021, integral component of membrane;GO:0020037, heme binding;GO:0030308, negative regulation of cell growth;GO:0032440, 2-alkenal reductase [NAD(P)] activity	-
TRINITY_DN83789_c1_g2	-	-	-	-	-	-	-	-	-
TRINITY_DN82597_c2_g1	-	-	-	-	-	-	-	-	-
TRINITY_DN89194_c1_g1	-	-	-	-	-	-	-	-	-
TRINITY_DN85656_c2_g1	-	-	-	-	-	-	-	-	-
TRINITY_DN95805_c1_g1	PLN02233, PLN02233, ubiquinone biosynthesis methyltransferase. 2.62004e-11	-	gi|590719535|ref|XP_007051082.1| Uncharacterized protein TCM_004789 [Theobroma cacao] 2.4e-35	gi|1000948971|ref|XM_002527848.2| PREDICTED: Ricinus communis 2-phytyl-1,4-beta-naphthoquinone methyltransferase, chloroplastic (LOC8273511), mRNA 3.07907e-20	pfam14009, DUF4228, Domain of unknown function (DUF4228). This domain is found in plants. The function is not known. 4.86641e-10	sp|Q3ED65|MENG_ARATH 2-phytyl-1,4-beta-naphthoquinone methyltransferase, chloroplastic OS=Arabidopsis thaliana GN=MENG PE=1 SV=2 7.76974e-08	tr|F6HZ93|F6HZ93_VITVI Putative uncharacterized protein OS=Vitis vinifera GN=VIT_07s0005g01320 PE=4 SV=1 2.1e-30	GO:0008757, S-adenosylmethionine-dependent methyltransferase activity;GO:0009507, chloroplast;GO:0042372, phylloquinone biosynthetic process;GO:0052624, 2-phytyl-1,4-naphthoquinone methyltransferase activity	-
TRINITY_DN89171_c0_g3	-	-	-	-	-	-	-	-	-
TRINITY_DN91096_c2_g1	PLN02459, PLN02459, probable adenylate kinase. 1.69684e-126	KOG3078, KOG3078, KOG3078, Adenylate kinase [Nucleotide transport and metabolism]. 1.55588e-51	gi|1009162653|ref|XP_015899550.1| PREDICTED: adenylate kinase 1, chloroplastic-like [Ziziphus jujuba] 1.5e-124	gi|955388351|ref|XM_006604484.2| PREDICTED: Glycine max adenylate kinase 1, chloroplastic-like (LOC102666238), mRNA 0.0	pfam00406, ADK, Adenylate kinase. 4.22161e-38	sp|Q9ZUU1|KAD1_ARATH Adenylate kinase 1, chloroplastic OS=Arabidopsis thaliana GN=ADK PE=1 SV=1 4.39508e-142	tr|M5WJ74|M5WJ74_PRUPE Uncharacterized protein OS=Prunus persica GN=PRUPE_ppa009418mg PE=4 SV=1 6.7e-122	GO:0004017, adenylate kinase activity;GO:0005524, ATP binding;GO:0005634, nucleus;GO:0005737, cytoplasm;GO:0008652, cellular amino acid biosynthetic process;GO:0009507, chloroplast;GO:0009570, chloroplast stroma;GO:0048364, root development;GO:0048367, shoot system development	K00939-ko00230 Purine metabolism
TRINITY_DN80415_c0_g1	-	-	-	gi|743793538|ref|XM_011049133.1| PREDICTED: Populus euphratica zinc finger CCCH domain-containing protein 19-like (LOC105141770), transcript variant X2, mRNA 2.10389e-14	-	-	-	-	-
TRINITY_DN94108_c3_g1	PLN02629, PLN02629, powdery mildew resistance 5. 4.91844e-64	-	gi|703117668|ref|XP_010101431.1| hypothetical protein L484_007686 [Morus notabilis] 2.5e-148	gi|703117667|ref|XM_010103129.1| Morus notabilis hypothetical protein partial mRNA 0.0	pfam13839, PC-Esterase, GDSL/SGNH-like Acyl-Esterase family found in Pmr5 and Cas1p. The PC-Esterase family is comprised of Cas1p, the Homo sapiens C7orf58, Arabidopsis thaliana PMR5 and a group of plant freezing resistance/coldacclimatization proteins typified by Arabidopsis thaliana ESKIMO1, animal FAM55D proteins, and animal FAM113 proteins. The PC-Esterase family has features that are both si…	sp|Q9LY46|TBL29_ARATH Protein ESKIMO 1 OS=Arabidopsis thaliana GN=ESK1 PE=1 SV=1 4.2457e-178	tr|B9HHR1|B9HHR1_POPTR Predicted protein OS=Populus trichocarpa GN=POPTRDRAFT_564043 PE=2 SV=1 3.8e-146	GO:0000139, Golgi membrane;GO:0005794, Golgi apparatus;GO:0009409, response to cold;GO:0016021, integral component of membrane;GO:0016413, O-acetyltransferase activity;GO:0045492, xylan biosynthetic process;GO:0045893, positive regulation of transcription, DNA-templated;GO:0050826, response to freezing;GO:0071554, cell wall organization or biogenesis;GO:1990538, xylan O-acetyltransferase activity	-
TRINITY_DN90529_c1_g1	pfam14363, AAA_assoc, Domain associated at C-terminal with AAA. This domain is found in association with the AAA family, pfam00004. 1.06158e-18	KOG0743, KOG0743, KOG0743, AAA+-type ATPase [Posttranslational modification, protein turnover, chaperones]. 1.70937e-22	gi|590703309|ref|XP_007046839.1| P-loop containing nucleoside triphosphate hydrolases superfamily protein isoform 1 [Theobroma cacao] 7.9e-48	-	pfam14363, AAA_assoc, Domain associated at C-terminal with AAA. This domain is found in association with the AAA family, pfam00004. 2.5362e-19	sp|F4IQG2|AATP2_ARATH AAA-ATPase At2g18190 OS=Arabidopsis thaliana GN=At2g18190 PE=2 SV=1 9.77781e-41	tr|B9HF89|B9HF89_POPTR Predicted protein (Fragment) OS=Populus trichocarpa GN=POPTRDRAFT_219372 PE=4 SV=1 2.4e-46	GO:0005524, ATP binding;GO:0009651, response to salt stress;GO:0016021, integral component of membrane;GO:0016887, ATPase activity	-
TRINITY_DN96234_c3_g1	-	-	gi|567885171|ref|XP_006435144.1| hypothetical protein CICLE_v10003088mg [Citrus clementina] 9.0e-07	-	-	-	tr|K4B3R7|K4B3R7_SOLLC Uncharacterized protein OS=Solanum lycopersicum GN=Solyc01g110540.2 PE=4 SV=1 6.4e-07	GO:0000276, mitochondrial proton-transporting ATP synthase complex, coupling factor F(o);GO:0015078, hydrogen ion transmembrane transporter activity;GO:0015986, ATP synthesis coupled proton transport;GO:0016021, integral component of membrane	-
TRINITY_DN84679_c0_g1	-	-	-	-	-	-	-	-	-
TRINITY_DN81167_c0_g2	cd04981, IgV_H, Immunoglobulin (Ig) heavy chain (H), variable (V) domain. IgV_H: Immunoglobulin (Ig) heavy chain (H), variable (V) domain. The basic structure of Ig molecules is a tetramer of two light chains and two heavy chains linked by disulfide bonds. In Ig, each chain is composed of one variable domain (IgV) and one or more constant domains (IgC); these names reflect the fact that the varia…	-	gi|194376340|dbj|BAG62929.1| unnamed protein product [Homo sapiens] 2.3e-60	gi|194376339|dbj|AK301393.1| Homo sapiens cDNA FLJ54562 complete cds, moderately similar to Homo sapiens anti-rabies SO57 immunoglobulin heavy chain (IGHG1), mRNA 7.07429e-137	pfam07686, V-set, Immunoglobulin V-set domain. This domain is found in antibodies as well as neural protein P0 and CTL4 amongst others. 1.5594e-06	sp|P01764|HV303_HUMAN Ig heavy chain V-III region 23 OS=Homo sapiens GN=IGHV3-23 PE=1 SV=2 1.06188e-67	tr|G1RH32|G1RH32_NOMLE Uncharacterized protein OS=Nomascus leucogenys PE=4 SV=2 2.7e-60	GO:0003823, antigen binding;GO:0004252, serine-type endopeptidase activity;GO:0005576, extracellular region;GO:0005886, plasma membrane;GO:0006898, receptor-mediated endocytosis;GO:0006910, phagocytosis, recognition;GO:0006911, phagocytosis, engulfment;GO:0006955, immune response;GO:0006956, complement activation;GO:0006958, complement activation, classical pathway;GO:0009897, external side of pl…	-
TRINITY_DN97188_c1_g4	-	-	gi|380473522|emb|CCF46246.1| hypothetical protein CH063_15059, partial [Colletotrichum higginsianum] 3.3e-20	gi|313799809|gb|HQ599584.1| Strelitziana albiziae culture-collection CBS:126497 18S ribosomal RNA gene, partial sequence; internal transcribed spacer 1, 5.8S ribosomal RNA gene, and internal transcribed spacer 2, complete sequence; and 28S ribosomal RNA gene, partial sequence 1.55962e-167	-	-	tr|H1W183|H1W183_COLHI Uncharacterized protein (Fragment) OS=Colletotrichum higginsianum (strain IMI 349063) GN=CH063_15059 PE=4 SV=1 1.4e-20	-	-
TRINITY_DN93174_c0_g2	-	-	-	-	-	-	-	-	-
TRINITY_DN92501_c0_g8	PLN03072, PLN03072, 60S ribosomal protein L12; Provisional. 1.64732e-86	KOG0886, KOG0886, KOG0886, 40S ribosomal protein S2 [Translation, ribosomal structure and biogenesis]. 2.5896e-68	gi|568815622|ref|NP_001275600.1| 60S ribosomal protein L12-like [Solanum tuberosum] 3.4e-66	gi|695044909|ref|XM_009411953.1| PREDICTED: Musa acuminata subsp. malaccensis 60S ribosomal protein L12-like (LOC103992306), mRNA 5.31358e-123	-	sp|O50003|RL12_PRUAR 60S ribosomal protein L12 OS=Prunus armeniaca GN=RPL12 PE=2 SV=1 2.09579e-86	tr|K7WTX4|K7WTX4_SOLTU 60S ribosomal protein L12 OS=Solanum tuberosum GN=PGSC0003DMG400003368 PE=2 SV=1 1.4e-66	GO:0003735, structural constituent of ribosome;GO:0005840, ribosome;GO:0006412, translation;GO:0019843, rRNA binding	-
TRINITY_DN90438_c0_g2	TIGR00815, Sulfate_transporter, high affinity sulphate transporter 1. The SulP family is a large and ubiquitous family with over 30 sequenced members derived from bacteria, fungi, plants and animals. Many organisms including Bacillus subtilis, Synechocystis sp, Saccharomyces cerevisiae, Arabidopsis thaliana and Caenorhabditis elegans possess multiple SulP family paralogues. Many of these proteins…	KOG0236, KOG0236, KOG0236, Sulfate/bicarbonate/oxalate exchanger SAT-1 and related transporters (SLC26 family) [Inorganic ion transport and metabolism]. 2.59946e-106	gi|596020215|ref|XP_007218937.1| hypothetical protein PRUPE_ppa002260mg [Prunus persica] 3.1e-251	gi|694415461|ref|XM_009337633.1| PREDICTED: Pyrus x bretschneideri probable sulfate transporter 4.2 (LOC103928566), mRNA 0.0	pfam00916, Sulfate_transp, Sulfate permease family. This family of integral membrane proteins are known as the Sulfate Permease (SulP) family. SulP is a large family found in all domains of life. Although sulfate is a commonly transported ion there are many other activities in this family. See the TCDB description for a comprehensive summary. 5.09592e-100	sp|Q9FY46|SUT41_ARATH Sulfate transporter 4.1, chloroplastic OS=Arabidopsis thaliana GN=SULTR4;1 PE=1 SV=1 0.0	tr|M5X3Q8|M5X3Q8_PRUPE Uncharacterized protein OS=Prunus persica GN=PRUPE_ppa002260mg PE=4 SV=1 1.3e-251	GO:0005887, integral component of plasma membrane;GO:0008271, secondary active sulfate transmembrane transporter activity;GO:0015116, sulfate transmembrane transporter activity;GO:0015293, symporter activity;GO:0016021, integral component of membrane;GO:0031969, chloroplast membrane	-
TRINITY_DN81954_c1_g1	-	-	-	-	-	-	-	-	-
TRINITY_DN89107_c0_g1	COG5228, POP2, mRNA deadenylase subunit [RNA processing and modification]. 1.49014e-72	KOG0304, KOG0304, KOG0304, mRNA deadenylase subunit [RNA processing and modification]. 7.57116e-101	gi|1009113155|ref|XP_015871979.1| PREDICTED: probable CCR4-associated factor 1 homolog 6 [Ziziphus jujuba] 2.5e-116	gi|951030742|ref|XM_014659487.1| PREDICTED: Vigna radiata var. radiata probable CCR4-associated factor 1 homolog 6 (LOC106772870), mRNA 8.88314e-105	-	sp|Q9SKZ2|CAF1G_ARATH Probable CCR4-associated factor 1 homolog 7 OS=Arabidopsis thaliana GN=CAF1-7 PE=2 SV=2 7.93259e-132	tr|M5X642|M5X642_PRUPE Uncharacterized protein OS=Prunus persica GN=PRUPE_ppa009874mg PE=4 SV=1 1.4e-116	GO:0000175, 3'-5'-exoribonuclease activity;GO:0000288, nuclear-transcribed mRNA catabolic process, deadenylation-dependent decay;GO:0003676, nucleic acid binding;GO:0003723, RNA binding;GO:0004535, poly(A)-specific ribonuclease activity;GO:0005634, nucleus;GO:0005737, cytoplasm;GO:0006351, transcription, DNA-templated;GO:0006355, regulation of transcription, DNA-templated;GO:0030014, CCR4-NOT com…	-
TRINITY_DN94391_c1_g2	PLN02734, PLN02734, glycyl-tRNA synthetase. 1.76224e-177	KOG2298, KOG2298, KOG2298, Glycyl-tRNA synthetase and related class II tRNA synthetase [Translation, ribosomal structure and biogenesis]. 1.36414e-93	gi|659069502|ref|XP_008450384.1| PREDICTED: glycine--tRNA ligase 1, mitochondrial [Cucumis melo] 6.3e-154	gi|1029032546|ref|XM_016824573.1| PREDICTED: Gossypium hirsutum glycine--tRNA ligase, mitochondrial 1-like (LOC107898984), mRNA 0.0	-	sp|O23627|SYGM1_ARATH Glycine--tRNA ligase, mitochondrial 1 OS=Arabidopsis thaliana GN=At1g29880 PE=1 SV=1 0.0	tr|B9GMU1|B9GMU1_POPTR Predicted protein OS=Populus trichocarpa GN=POPTRDRAFT_708845 PE=3 SV=1 4.8e-148	GO:0004820, glycine-tRNA ligase activity;GO:0005524, ATP binding;GO:0005737, cytoplasm;GO:0005739, mitochondrion;GO:0005768, endosome;GO:0005794, Golgi apparatus;GO:0005802, trans-Golgi network;GO:0005829, cytosol;GO:0006426, glycyl-tRNA aminoacylation;GO:0015966, diadenosine tetraphosphate biosynthetic process;GO:0046686, response to cadmium ion;GO:0046983, protein dimerization activity	K01880-ko00970 Aminoacyl-tRNA biosynthesis
TRINITY_DN87777_c0_g2	-	-	-	-	-	-	-	-	-
TRINITY_DN97742_c4_g1	cd09272, RNase_HI_RT_Ty1, Ty1/Copia family of RNase HI in long-term repeat retroelements. Ribonuclease H (RNase H) enzymes are divided into two major families, Type 1 and Type 2, based on amino acid sequence similarities and biochemical properties. RNase H is an endonuclease that cleaves the RNA strand of an RNA/DNA hybrid in a sequence non-specific manner in the presence of divalent cations. RNa…	-	gi|147867318|emb|CAN83285.1| hypothetical protein VITISV_004139 [Vitis vinifera] 2.0e-56	-	pfam07727, RVT_2, Reverse transcriptase (RNA-dependent DNA polymerase). A reverse transcriptase gene is usually indicative of a mobile element such as a retrotransposon or retrovirus. Reverse transcriptases occur in a variety of mobile elements, including retrotransposons, retroviruses, group II introns, bacterial msDNAs, hepadnaviruses, and caulimoviruses. This Pfam entry includes reverse transc…	sp|P92519|M810_ARATH Uncharacterized mitochondrial protein AtMg00810 OS=Arabidopsis thaliana GN=AtMg00810 PE=4 SV=1 1.94002e-62	tr|A5BIR7|A5BIR7_VITVI Putative uncharacterized protein OS=Vitis vinifera GN=VITISV_004139 PE=4 SV=1 8.2e-57	GO:0003676, nucleic acid binding;GO:0005739, mitochondrion;GO:0015074, DNA integration	-
TRINITY_DN82003_c1_g5	-	-	gi|629086349|gb|KCW52706.1| hypothetical protein EUGRSUZ_J02069 [Eucalyptus grandis] 7.6e-11	gi|4691274|emb|AJ236704.1| Humulus lupulus Hl7SL-2 gene and 7SL RNA pseudogene 1.74647e-21	-	-	tr|K4CWD7|K4CWD7_SOLLC Uncharacterized protein OS=Solanum lycopersicum GN=Solyc09g091110.2 PE=4 SV=1 8.2e-07	-	-
TRINITY_DN82003_c1_g4	-	-	gi|593261720|ref|XP_007133039.1| hypothetical protein PHAVU_011G146200g [Phaseolus vulgaris] 7.4e-14	gi|18848|emb|X65983.1| Humulus lupulus small cytoplasmic RNA 7S (7S RNA gene), clone_lib H10p ;gi|527047937|tpe|HG323780.1| TPA: Humulus lupulus SRP RNA for signal recognition particle RNA 1.7042e-41	-	-	tr|B9SNC1|B9SNC1_RICCO Putative uncharacterized protein OS=Ricinus communis GN=RCOM_0174750 PE=4 SV=1 1.2e-10	-	-
TRINITY_DN91060_c3_g3	cd02663, Peptidase_C19G, A subfamily of Peptidase C19. Peptidase C19 contains ubiquitinyl hydrolases. They are intracellular peptidases that remove ubiquitin molecules from polyubiquinated peptides by cleavage of isopeptide bonds. They hydrolyze bonds involving the carboxyl group of the C-terminal Gly residue of ubiquitin. The purpose of the de-ubiquitination is thought to be editing of the ubiqu…	KOG1864, KOG1864, KOG1864, Ubiquitin-specific protease [Posttranslational modification, protein turnover, chaperones]. 3.16181e-12	gi|719969225|ref|XP_010267795.1| PREDICTED: ubiquitin carboxyl-terminal hydrolase 4-like [Nelumbo nucifera] 4.3e-34	gi|955351687|ref|XM_003538568.3| PREDICTED: Glycine max ubiquitin carboxyl-terminal hydrolase 4-like (LOC100787737), mRNA 1.1969e-64	pfam00443, UCH, Ubiquitin carboxyl-terminal hydrolase. 1.01192e-06	sp|O24454|UBP3_ARATH Ubiquitin carboxyl-terminal hydrolase 3 OS=Arabidopsis thaliana GN=UBP3 PE=1 SV=1 1.02505e-41	tr|B9HFG1|B9HFG1_POPTR Ubiquitin carboxyl-terminal hydrolase OS=Populus trichocarpa GN=POPTRDRAFT_718773 PE=3 SV=1 3.1e-34	GO:0005634, nucleus;GO:0006511, ubiquitin-dependent protein catabolic process;GO:0016579, protein deubiquitination;GO:0036459, thiol-dependent ubiquitinyl hydrolase activity	-
TRINITY_DN73781_c0_g1	-	-	-	gi|194383729|dbj|AK296613.1| Homo sapiens cDNA FLJ52646 complete cds, highly similar to HLA class II histocompatibility antigen, DQB1*0602 beta chain precursor 2.19195e-180	-	-	-	-	-
TRINITY_DN88986_c3_g5	-	-	-	-	-	-	-	-	-
TRINITY_DN88200_c0_g1	-	-	-	-	-	-	-	-	-
TRINITY_DN88200_c0_g3	-	-	-	-	-	-	-	-	-
TRINITY_DN82461_c3_g6	-	-	-	-	-	-	-	-	-
TRINITY_DN87639_c5_g1	-	-	-	-	-	-	-	-	-
TRINITY_DN87401_c0_g1	-	-	gi|720087184|ref|XP_010244073.1| PREDICTED: probable aldo-keto reductase 2 [Nelumbo nucifera] 1.9e-16	gi|702509197|ref|XM_010042094.1| PREDICTED: Eucalyptus grandis probable aldo-keto reductase 2 (LOC104429201), mRNA 4.2116e-37	-	sp|P40691|A115_TOBAC Auxin-induced protein PCNT115 OS=Nicotiana tabacum PE=2 SV=1 1.76723e-21	tr|A9PGV9|A9PGV9_POPTR Putative uncharacterized protein OS=Populus trichocarpa PE=2 SV=1 1.1e-15	GO:0009734, auxin-activated signaling pathway;GO:0016491, oxidoreductase activity	-
TRINITY_DN81895_c1_g5	-	-	gi|255579423|ref|XP_002530555.1| PREDICTED: protein YLS9 [Ricinus communis] 1.3e-72	gi|828311691|ref|XM_004500363.2| PREDICTED: Cicer arietinum protein YLS9 (LOC101493957), mRNA 7.44626e-40	-	sp|Q9FNH6|NHL3_ARATH NDR1/HIN1-Like protein 3 OS=Arabidopsis thaliana GN=NHL3 PE=1 SV=1 1.54452e-07	tr|B9SX36|B9SX36_RICCO Putative uncharacterized protein OS=Ricinus communis GN=RCOM_0303920 PE=4 SV=1 5.4e-73	GO:0004871, signal transducer activity;GO:0005774, vacuolar membrane;GO:0005794, Golgi apparatus;GO:0005886, plasma membrane;GO:0009506, plasmodesma;GO:0009611, response to wounding;GO:0009617, response to bacterium;GO:0009751, response to salicylic acid;GO:0009816, defense response to bacterium, incompatible interaction;GO:0016021, integral component of membrane;GO:0042742, defense response to b…	-
TRINITY_DN82579_c1_g2	-	-	gi|778660399|ref|XP_011656185.1| PREDICTED: uncharacterized protein LOC105435656 [Cucumis sativus] 2.4e-35	gi|33341976|emb|BX323827.5| Human DNA sequence from clone RP4-732K23 on chromosome X, complete sequence 6.45485e-25	-	-	tr|F6HH66|F6HH66_VITVI Putative uncharacterized protein OS=Vitis vinifera GN=VIT_11s0016g04760 PE=4 SV=1 6.8e-32	-	-
TRINITY_DN82579_c1_g1	-	-	gi|659130164|ref|XP_008465031.1| PREDICTED: uncharacterized protein LOC103502747 [Cucumis melo] 1.0e-33	gi|695068627|ref|XM_009382988.1| PREDICTED: Musa acuminata subsp. malaccensis uncharacterized LOC103969460 (LOC103969460), mRNA 3.13235e-18	-	-	tr|F6HH66|F6HH66_VITVI Putative uncharacterized protein OS=Vitis vinifera GN=VIT_11s0016g04760 PE=4 SV=1 6.1e-28	-	-
TRINITY_DN94396_c0_g1	-	-	-	-	-	-	-	-	-
TRINITY_DN84793_c0_g7	PTZ00171, PTZ00171, acyl carrier protein; Provisional. 5.03467e-13	KOG1748, KOG1748, KOG1748, Acyl carrier protein/NADH-ubiquinone oxidoreductase, NDUFAB1/SDAP subunit [Energy production and conversion, Lipid transport and metabolism, Secondary metabolites biosynthesis, transport and catabolism]. 4.17491e-16	gi|694365439|ref|XP_009361580.1| PREDICTED: acyl carrier protein 2, mitochondrial-like [Pyrus x bretschneideri] 6.6e-31	gi|595830790|ref|XM_007206075.1| Prunus persica hypothetical protein (PRUPE_ppa013239mg) mRNA, complete cds 1.76316e-58	-	sp|O80800|ACPM2_ARATH Acyl carrier protein 2, mitochondrial OS=Arabidopsis thaliana GN=MTACP2 PE=1 SV=1 4.77608e-36	tr|M5W1T8|M5W1T8_PRUPE Uncharacterized protein OS=Prunus persica GN=PRUPE_ppa013239mg PE=4 SV=1 5.2e-30	GO:0005739, mitochondrion;GO:0005759, mitochondrial matrix;GO:0006633, fatty acid biosynthetic process;GO:0031177, phosphopantetheine binding;GO:0046872, metal ion binding;GO:0050897, cobalt ion binding;GO:0055114, oxidation-reduction process;GO:0070469, respiratory chain	-
TRINITY_DN89385_c1_g8	-	-	-	-	-	-	-	-	-
TRINITY_DN85281_c1_g2	-	-	gi|1009160576|ref|XP_015898426.1| PREDICTED: uncharacterized protein LOC107431910 [Ziziphus jujuba] 3.7e-19	gi|1009160575|ref|XM_016042940.1| PREDICTED: Ziziphus jujuba uncharacterized LOC107431910 (LOC107431910), mRNA 1.26945e-27	-	-	tr|D7TQQ2|D7TQQ2_VITVI Putative uncharacterized protein OS=Vitis vinifera GN=VIT_08s0040g01410 PE=4 SV=1 7.7e-19	-	-
TRINITY_DN85312_c0_g3	PRK10349, PRK10349, carboxylesterase BioH; Provisional. 3.44104e-08	KOG1454, KOG1454, KOG1454, Predicted hydrolase/acyltransferase (alpha/beta hydrolase superfamily) [General function prediction only]. 2.49712e-20	gi|590707110|ref|XP_007047913.1| Alpha/beta-Hydrolases superfamily protein isoform 1 [Theobroma cacao] 5.7e-137	gi|1027088696|ref|XM_008235911.2| PREDICTED: Prunus mume monoacylglycerol lipase ABHD6 (LOC103333117), mRNA 2.92095e-174	pfam00561, Abhydrolase_1, alpha/beta hydrolase fold. This catalytic domain is found in a very wide range of enzymes. 1.3956e-11	sp|P0A573|Y2734_MYCBO Uncharacterized protein Mb2734 OS=Mycobacterium bovis (strain ATCC BAA-935 / AF2122/97) GN=Mb2734 PE=3 SV=1 3.57795e-17	tr|M5VZA2|M5VZA2_PRUPE Uncharacterized protein OS=Prunus persica GN=PRUPE_ppa008883mg PE=4 SV=1 9.1e-137	GO:0003824, catalytic activity;GO:0016787, hydrolase activity	-
TRINITY_DN82761_c1_g3	cd09218, TLP-PA, allergenic/antifungal thaumatin-like proteins: plant and animal homologs. This subfamily is represented by the thaumatin-like proteins (TLPs), Cherry Allergen Pru Av 2 TLP, Peach PpAZ44 TLP (a propylene-induced TLP in abscission), the Caenorhabditis elegans thaumatin family member (thn-6), and other plant and animal homologs. TLPs are involved in host defense and a wide range of …	-	gi|590594342|ref|XP_007017824.1| Pathogenesis-related thaumatin superfamily protein [Theobroma cacao] 4.0e-81	gi|985442362|ref|XM_006473608.2| PREDICTED: Citrus sinensis thaumatin-like protein 1b (LOC102607823), mRNA 2.31937e-69	pfam00314, Thaumatin, Thaumatin family. 3.52194e-53	sp|P28493|PR5_ARATH Pathogenesis-related protein 5 OS=Arabidopsis thaliana GN=At1g75040 PE=1 SV=1 3.67539e-51	tr|B9R8A5|B9R8A5_RICCO Zeamatin, putative OS=Ricinus communis GN=RCOM_1598220 PE=4 SV=1 2.4e-80	GO:0005618, cell wall;GO:0005773, vacuole;GO:0009615, response to virus;GO:0009627, systemic acquired resistance;GO:0010224, response to UV-B;GO:0031540, regulation of anthocyanin biosynthetic process;GO:0046686, response to cadmium ion;GO:0048046, apoplast	-
TRINITY_DN93538_c0_g1	-	-	-	gi|703074241|ref|XM_010091465.1| Morus notabilis hypothetical protein partial mRNA 5.24712e-41	-	-	-	-	-
TRINITY_DN87619_c1_g1	-	-	gi|828302075|ref|XP_012569650.1| PREDICTED: WD repeat-containing protein 48 isoform X2 [Cicer arietinum] 6.4e-12	-	-	-	tr|I1JRK6|I1JRK6_SOYBN Uncharacterized protein OS=Glycine max PE=4 SV=1 1.0e-11	-	-
TRINITY_DN88621_c1_g1	-	-	-	-	-	-	-	-	-
TRINITY_DN91596_c0_g1	-	-	gi|1021493552|ref|XP_016189761.1| PREDICTED: protein MKS1 [Arachis ipaensis] 2.7e-33	gi|441414796|emb|HE687310.1| Fagus hayatae microsatellite DNA locus TB-100 9.64205e-65	-	sp|Q8LGD5|MKS1_ARATH Protein MKS1 OS=Arabidopsis thaliana GN=MKS1 PE=1 SV=2 2.95537e-22	tr|G7LD80|G7LD80_MEDTR Protein MKS1 OS=Medicago truncatula GN=MTR_8g093390 PE=4 SV=1 2.6e-30	GO:0005634, nucleus;GO:0006952, defense response;GO:0009870, defense response signaling pathway, resistance gene-dependent	K20725-ko04016 MAPK signaling pathway - plant
TRINITY_DN88441_c3_g5	PTZ00073, PTZ00073, 60S ribosomal protein L37; Provisional. 7.73969e-16	KOG3475, KOG3475, KOG3475, 60S ribosomal protein L37 [Translation, ribosomal structure and biogenesis]. 5.33624e-18	gi|763789591|gb|KJB56587.1| hypothetical protein B456_009G134200, partial [Gossypium raimondii] 2.8e-18	gi|1012231096|ref|XM_016082916.1| PREDICTED: Arachis duranensis 60S ribosomal protein L37-3 (LOC107464018), mRNA 1.80664e-44	pfam01907, Ribosomal_L37e, Ribosomal protein L37e. This family includes ribosomal protein L37 from eukaryotes and archaebacteria. The family contains many conserved cysteines and histidines suggesting that this protein may bind to zinc. 4.73384e-15	sp|Q8LEM8|RL373_ARATH 60S ribosomal protein L37-3 OS=Arabidopsis thaliana GN=RPL37C PE=3 SV=1 1.36933e-23	tr|M1BDD9|M1BDD9_SOLTU Ribosomal protein L37 OS=Solanum tuberosum GN=PGSC0003DMG400016534 PE=3 SV=1 2.6e-18	GO:0003723, RNA binding;GO:0003735, structural constituent of ribosome;GO:0005840, ribosome;GO:0006412, translation;GO:0019843, rRNA binding;GO:0022625, cytosolic large ribosomal subunit;GO:0046872, metal ion binding	-
TRINITY_DN86521_c2_g2	pfam14523, Syntaxin_2, Syntaxin-like protein. This domain includes syntaxin-like domains including from the Vam3p protein. 1.13622e-24	KOG0811, KOG0811, KOG0811, SNARE protein PEP12/VAM3/Syntaxin 7/Syntaxin 17 [Intracellular trafficking, secretion, and vesicular transport]. 6.87281e-33	gi|356496277|ref|XP_003516995.1| PREDICTED: syntaxin-22-like isoform X1 [Glycine max] 8.3e-102	gi|694391318|ref|XM_009372910.1| PREDICTED: Pyrus x bretschneideri syntaxin-22-like (LOC103960435), transcript variant X1, mRNA 0.0	pfam14523, Syntaxin_2, Syntaxin-like protein. This domain includes syntaxin-like domains including from the Vam3p protein. 2.71453e-25	sp|P93654|SYP22_ARATH Syntaxin-22 OS=Arabidopsis thaliana GN=SYP22 PE=1 SV=1 1.26743e-117	tr|I1J4T0|I1J4T0_SOYBN Uncharacterized protein OS=Glycine max PE=3 SV=1 3.5e-102	GO:0000149, SNARE binding;GO:0000325, plant-type vacuole;GO:0005484, SNAP receptor activity;GO:0005773, vacuole;GO:0006886, intracellular protein transport;GO:0006906, vesicle fusion;GO:0009660, amyloplast organization;GO:0009705, plant-type vacuole membrane;GO:0009959, negative gravitropism;GO:0010118, stomatal movement;GO:0012505, endomembrane system;GO:0016021, integral component of membrane;G…	-
TRINITY_DN82995_c3_g2	cd12380, RRM3_I_PABPs, RNA recognition motif 3 found in type I polyadenylate-binding proteins. This subfamily corresponds to the RRM3 of type I poly(A)-binding proteins (PABPs), highly conserved proteins that bind to the poly(A) tail present at the 3' ends of most eukaryotic mRNAs. They have been implicated in the regulation of poly(A) tail length during the polyadenylation reaction, translation …	KOG0123, KOG0123, KOG0123, Polyadenylate-binding protein (RRM superfamily) [RNA processing and modification, Translation, ribosomal structure and biogenesis]. 4.82361e-22	gi|662526940|gb|KEQ84320.1| polyadenylate binding protein [Aureobasidium pullulans EXF-150] 4.1e-33	gi|915682275|ref|XM_013484891.1| Aureobasidium subglaciale EXF-2481 hypothetical protein partial mRNA 4.62774e-73	pfam00076, RRM_1, RNA recognition motif. (a.k.a. RRM, RBD, or RNP domain). The RRM motif is probably diagnostic of an RNA binding protein. RRMs are found in a variety of RNA binding proteins, including various hnRNP proteins, proteins implicated in regulation of alternative splicing, and protein components of snRNPs. The motif also appears in a few single stranded DNA binding proteins. The RRM st…	sp|A4QUF0|PABP_MAGO7 Polyadenylate-binding protein, cytoplasmic and nuclear OS=Magnaporthe oryzae (strain 70-15 / ATCC MYA-4617 / FGSC 8958) GN=PAB1 PE=3 SV=1 3.85304e-34	tr|M2NGA1|M2NGA1_9PEZI Uncharacterized protein OS=Baudoinia compniacensis UAMH 10762 GN=BAUCODRAFT_86883 PE=4 SV=1 1.3e-28	GO:0000166, nucleotide binding;GO:0003723, RNA binding;GO:0005634, nucleus;GO:0005737, cytoplasm;GO:0006397, mRNA processing;GO:0006417, regulation of translation;GO:0051028, mRNA transport	-
TRINITY_DN85175_c2_g2	-	-	gi|747046773|ref|XP_011101216.1| PREDICTED: uncharacterized protein LOC105179305 [Sesamum indicum] 4.0e-23	gi|590675722|ref|XM_007039466.1| Theobroma cacao Uncharacterized protein (TCM_015734) mRNA, complete cds 5.83432e-24	-	-	tr|B9MU09|B9MU09_POPTR Predicted protein OS=Populus trichocarpa GN=POPTRDRAFT_589998 PE=4 SV=1 1.1e-22	-	-
TRINITY_DN94514_c3_g1	-	-	-	-	-	-	-	-	-
TRINITY_DN84608_c0_g3	-	-	-	gi|731382275|ref|XM_002271000.2| PREDICTED: Vitis vinifera glycine-rich protein A3 (LOC100254598), mRNA 2.32168e-13	-	-	-	-	-
TRINITY_DN86187_c0_g1	PLN03162, PLN03162, golden-2 like transcription factor; Provisional. 8.23585e-15	-	gi|1009115029|ref|XP_015874010.1| PREDICTED: transcription factor PCL1 [Ziziphus jujuba] 1.1e-95	gi|1021488552|ref|XM_016331772.1| PREDICTED: Arachis ipaensis transcription factor LUX-like (LOC107629078), mRNA 1.74097e-44	-	sp|Q9LTH4|PCLL_ARATH Transcription factor BOA OS=Arabidopsis thaliana GN=BOA PE=2 SV=1 2.69341e-70	tr|A5BDT9|A5BDT9_VITVI Putative uncharacterized protein OS=Vitis vinifera GN=VITISV_006762 PE=4 SV=1 3.2e-92	GO:0003677, DNA binding;GO:0003700, transcription factor activity, sequence-specific DNA binding;GO:0005634, nucleus;GO:0006351, transcription, DNA-templated;GO:0006355, regulation of transcription, DNA-templated;GO:0007623, circadian rhythm;GO:0009909, regulation of flower development	-
TRINITY_DN67458_c0_g1	TIGR02656, Plastocyanin_chloroplastic, plastocyanin. Members of this family are plastocyanin, a blue copper protein related to pseudoazurin, halocyanin, amicyanin, etc. This protein, located in the thylakoid luman, performs electron transport to photosystem I in Cyanobacteria and chloroplasts. [Energy metabolism, Electron transport, Energy metabolism, Photosynthesis]. 6.56789e-33	-	gi|78099097|sp|P84338.1|PLAS_GINBI RecName: Full=Plastocyanin 2.6e-38	gi|270151632|gb|BT118518.1| Picea glauca clone GQ04007_D19 mRNA sequence 1.91086e-38	pfam00127, Copper-bind, Copper binding proteins, plastocyanin/azurin family. 4.77246e-32	sp|P84338|PLAS_GINBI Plastocyanin OS=Ginkgo biloba GN=PETE PE=1 SV=1 1.41736e-52	tr|A9NL56|A9NL56_PICSI Putative uncharacterized protein OS=Picea sitchensis PE=2 SV=1 1.2e-37	GO:0005507, copper ion binding;GO:0009055, electron carrier activity;GO:0009535, chloroplast thylakoid membrane;GO:0055114, oxidation-reduction process	K02638-ko00195 Photosynthesis
TRINITY_DN83734_c1_g3	cd12580, RRM2_hnRNPA1, RNA recognition motif 2 in heterogeneous nuclear ribonucleoprotein A1 (hnRNP A1) and similar proteins. This subgroup corresponds to the RRM2 of hnRNP A1, also termed helix-destabilizing protein, or single-strand RNA-binding protein, or hnRNP core protein A1, an abundant eukaryotic nuclear RNA-binding protein that may modulate splice site selection in pre-mRNA splicing. hnRN…	KOG0149, KOG0149, KOG0149, Predicted RNA-binding protein SEB4 (RRM superfamily) [General function prediction only]. 4.94627e-10	gi|1009113793|ref|XP_015873339.1| PREDICTED: UBP1-associated protein 2A-like [Ziziphus jujuba] 5.7e-59	gi|1009113798|ref|XM_016017856.1| PREDICTED: Ziziphus jujuba UBP1-associated protein 2A-like (LOC107410426), transcript variant X4, mRNA 1.35679e-85	-	sp|Q9LES2|UBA2A_ARATH UBP1-associated protein 2A OS=Arabidopsis thaliana GN=UBA2A PE=1 SV=1 7.41932e-42	tr|I1M798|I1M798_SOYBN Uncharacterized protein OS=Glycine max PE=4 SV=1 4.7e-55	GO:0000166, nucleotide binding;GO:0003676, nucleic acid binding;GO:0005634, nucleus;GO:0005829, cytosol;GO:0006952, defense response;GO:0008219, cell death;GO:0009693, ethylene biosynthetic process;GO:0009738, abscisic acid-activated signaling pathway;GO:0010150, leaf senescence;GO:0017091, AU-rich element binding;GO:0048255, mRNA stabilization	K12741-ko03040 Spliceosome
TRINITY_DN84540_c1_g3	-	-	gi|566191207|ref|XP_002316097.2| hypothetical protein POPTR_0010s16760g [Populus trichocarpa] 2.1e-15	-	-	-	tr|F6HF79|F6HF79_VITVI Putative uncharacterized protein OS=Vitis vinifera GN=VIT_01s0011g00720 PE=4 SV=1 3.1e-13	GO:0003700, transcription factor activity, sequence-specific DNA binding;GO:0009414, response to water deprivation;GO:0009651, response to salt stress;GO:0043565, sequence-specific DNA binding;GO:0044212, transcription regulatory region DNA binding	-
TRINITY_DN91072_c1_g1	PLN00176, PLN00176, galactinol synthase. 0.0	KOG1950, KOG1950, KOG1950, Glycosyl transferase, family 8 - glycogenin [Carbohydrate transport and metabolism]. 1.92543e-31	gi|255542966|ref|XP_002512546.1| PREDICTED: galactinol synthase 2 [Ricinus communis] 2.3e-163	gi|645221769|ref|XM_008248011.1| PREDICTED: Prunus mume galactinol synthase 2 (LOC103344415), mRNA 0.0	pfam01501, Glyco_transf_8, Glycosyl transferase family 8. This family includes enzymes that transfer sugar residues to donor molecules. Members of this family are involved in lipopolysaccharide biosynthesis and glycogen synthesis. This family includes Lipopolysaccharide galactosyltransferase, lipopolysaccharide glucosyltransferase 1, and glycogenin glucosyltransferase. 4.35905e-06	sp|C7G304|GOLS2_SOLLC Galactinol synthase 2 OS=Solanum lycopersicum GN=GOLS2 PE=2 SV=1 0.0	tr|B9RFM7|B9RFM7_RICCO Putative uncharacterized protein OS=Ricinus communis GN=RCOM_1435920 PE=4 SV=1 9.8e-164	GO:0005737, cytoplasm;GO:0006012, galactose metabolic process;GO:0016757, transferase activity, transferring glycosyl groups;GO:0046872, metal ion binding;GO:0047216, inositol 3-alpha-galactosyltransferase activity	K18819-ko00052 Galactose metabolism
TRINITY_DN82256_c0_g9	-	-	gi|596016519|ref|XP_007218867.1| hypothetical protein PRUPE_ppa003139mg [Prunus persica] 3.2e-17	-	-	sp|Q8VZ40|PUB14_ARATH U-box domain-containing protein 14 OS=Arabidopsis thaliana GN=PUB14 PE=1 SV=1 6.74967e-08	tr|M5X3J2|M5X3J2_PRUPE Uncharacterized protein OS=Prunus persica GN=PRUPE_ppa003139mg PE=4 SV=1 1.3e-17	GO:0004842, ubiquitin-protein transferase activity;GO:0005634, nucleus;GO:0005737, cytoplasm;GO:0016874, ligase activity;GO:0070696, transmembrane receptor protein serine/threonine kinase binding	-
TRINITY_DN94507_c1_g5	-	-	gi|390347422|ref|XP_791966.3| PREDICTED: uncharacterized protein LOC587121 isoform X2 [Strongylocentrotus purpuratus] 4.2e-08	-	-	-	tr|H3IMT6|H3IMT6_STRPU Uncharacterized protein OS=Strongylocentrotus purpuratus PE=4 SV=1 1.8e-08	-	-
TRINITY_DN94131_c0_g1	smart00154, ZnF_AN1, AN1-like Zinc finger. Zinc finger at the C-terminus of An1, a ubiquitin-like protein in Xenopus laevis. 1.97652e-08	KOG3173, KOG3173, KOG3173, Predicted Zn-finger protein [General function prediction only]. 5.10651e-36	gi|1009169688|ref|XP_015865800.1| PREDICTED: zinc finger A20 and AN1 domain-containing stress-associated protein 1 [Ziziphus jujuba] 1.2e-51	gi|292770755|dbj|AK337530.1| Lotus japonicus cDNA, clone: LjFL1-066-DB06, HTC 9.36386e-14	-	sp|Q6NNI8|SAP1_ARATH Zinc finger A20 and AN1 domain-containing stress-associated protein 1 OS=Arabidopsis thaliana GN=SAP1 PE=1 SV=1 8.16264e-56	tr|F6HUL0|F6HUL0_VITVI Putative uncharacterized protein OS=Vitis vinifera GN=VIT_02s0025g05050 PE=4 SV=1 1.4e-51	GO:0003677, DNA binding;GO:0008270, zinc ion binding	-
TRINITY_DN87420_c1_g4	pfam04758, Ribosomal_S30, Ribosomal protein S30. 6.58897e-17	KOG0009, KOG0009, KOG0009, Ubiquitin-like/40S ribosomal S30 protein fusion [Translation, ribosomal structure and biogenesis, Posttranslational modification, protein turnover, chaperones]. 1.07879e-14	gi|661881573|emb|CDP14733.1| unnamed protein product [Coffea canephora] 6.9e-21	gi|1009112117|ref|XM_016011145.1| PREDICTED: Ziziphus jujuba 40S ribosomal protein S30 (LOC107404194), mRNA 2.59798e-63	pfam04758, Ribosomal_S30, Ribosomal protein S30. 1.57416e-17	sp|P49689|RS30_ARATH 40S ribosomal protein S30 OS=Arabidopsis thaliana GN=RPS30A PE=3 SV=3 2.48026e-25	tr|C5XV41|C5XV41_SORBI Putative uncharacterized protein Sb04g036360 OS=Sorghum bicolor GN=Sb04g036360 PE=4 SV=1 1.9e-20	GO:0003735, structural constituent of ribosome;GO:0005730, nucleolus;GO:0006412, translation;GO:0022627, cytosolic small ribosomal subunit	K02983-ko03010 Ribosome
TRINITY_DN82915_c0_g5	pfam04145, Ctr, Ctr copper transporter family. The redox active metal copper is an essential cofactor in critical biological processes such as respiration, iron transport, oxidative stress protection, hormone production, and pigmentation. A widely conserved family of high-affinity copper transport proteins (Ctr proteins) mediates copper uptake at the plasma membrane. A series of clustered methion…	KOG3386, KOG3386, KOG3386, Copper transporter [Inorganic ion transport and metabolism]. 3.2535e-08	gi|596200056|ref|XP_007223679.1| hypothetical protein PRUPE_ppa012919mg [Prunus persica] 1.0e-50	gi|1027096769|ref|XM_008222368.2| PREDICTED: Prunus mume copper transporter 5.1 (LOC103320657), mRNA 1.96263e-49	pfam04145, Ctr, Ctr copper transporter family. The redox active metal copper is an essential cofactor in critical biological processes such as respiration, iron transport, oxidative stress protection, hormone production, and pigmentation. A widely conserved family of high-affinity copper transport proteins (Ctr proteins) mediates copper uptake at the plasma membrane. A series of clustered methion…	sp|Q93VM8|COPT5_ARATH Copper transporter 5 OS=Arabidopsis thaliana GN=COPT5 PE=1 SV=1 1.8483e-46	tr|M5XTG8|M5XTG8_PRUPE Uncharacterized protein OS=Prunus persica GN=PRUPE_ppa012919mg PE=4 SV=1 4.4e-51	GO:0005375, copper ion transmembrane transporter activity;GO:0005770, late endosome;GO:0005773, vacuole;GO:0005774, vacuolar membrane;GO:0005794, Golgi apparatus;GO:0009506, plasmodesma;GO:0009737, response to abscisic acid;GO:0015680, intracellular copper ion transport;GO:0016021, integral component of membrane	-
TRINITY_DN89971_c3_g5	-	-	-	-	-	-	-	-	-
TRINITY_DN94815_c1_g2	-	-	-	-	-	-	-	-	-
TRINITY_DN94800_c1_g5	PLN03029, PLN03029, type-a response regulator protein; Provisional. 7.13752e-11	KOG0519, KOG0519, KOG0519, Sensory transduction histidine kinase [Signal transduction mechanisms]. 7.17302e-07	gi|942430202|gb|ALL25876.1| TOC1 [Betula platyphylla] 4.8e-97	gi|942430201|gb|KR813317.1| Betula platyphylla TOC1 mRNA, complete cds 0.0	pfam00072, Response_reg, Response regulator receiver domain. This domain receives the signal from the sensor partner in bacterial two-component systems. It is usually found N-terminal to a DNA binding effector domain. 3.94822e-08	sp|Q9LKL2|APRR1_ARATH Two-component response regulator-like APRR1 OS=Arabidopsis thaliana GN=APRR1 PE=1 SV=1 1.31474e-96	tr|Q56TL2|Q56TL2_CASSA Timing of CAB expression 1 protein OS=Castanea sativa GN=TOC1 PE=2 SV=1 1.4e-90	GO:0000160, phosphorelay signal transduction system;GO:0003677, DNA binding;GO:0003700, transcription factor activity, sequence-specific DNA binding;GO:0005622, intracellular;GO:0005634, nucleus;GO:0006351, transcription, DNA-templated;GO:0006355, regulation of transcription, DNA-templated;GO:0007623, circadian rhythm;GO:0009908, flower development;GO:0010031, circumnutation;GO:0010629, negative …	-
TRINITY_DN87434_c0_g2	smart00567, EZ_HEAT, E-Z type HEAT repeats. Present in subunits of cyanobacterial phycocyanin lyase, and other proteins. Probable scaffolding role. 3.64701e-06	KOG0567, KOG0567, KOG0567, HEAT repeat-containing protein [General function prediction only]. 4.21813e-77	gi|641849611|gb|KDO68485.1| hypothetical protein CISIN_1g021051mg [Citrus sinensis] 6.5e-115	gi|985450930|ref|XM_006479500.2| PREDICTED: Citrus sinensis deoxyhypusine hydroxylase (LOC102622276), mRNA 8.53736e-174	-	sp|Q94JW0|DOHH_ARATH Deoxyhypusine hydroxylase OS=Arabidopsis thaliana GN=At3g58180 PE=1 SV=1 1.29939e-140	tr|D7U2X4|D7U2X4_VITVI Deoxyhypusine hydroxylase OS=Vitis vinifera GN=VIT_07s0005g03050 PE=3 SV=1 6.8e-114	GO:0005829, cytosol;GO:0008612, peptidyl-lysine modification to peptidyl-hypusine;GO:0019135, deoxyhypusine monooxygenase activity;GO:0046872, metal ion binding	-
TRINITY_DN94232_c1_g5	-	-	gi|769799844|ref|XP_011627028.1| PREDICTED: 3-isopropylmalate dehydratase large subunit isoform X1 [Amborella trichopoda] 1.1e-07	-	-	sp|Q94AR8|LEUC_ARATH 3-isopropylmalate dehydratase large subunit OS=Arabidopsis thaliana GN=IIL1 PE=1 SV=1 1.08341e-08	tr|G7I2P7|G7I2P7_MEDTR 3-isopropylmalate dehydratase large subunit OS=Medicago truncatula GN=MTR_1g073200 PE=4 SV=1 1.0e-07	GO:0003861, 3-isopropylmalate dehydratase activity;GO:0008152, metabolic process;GO:0009098, leucine biosynthetic process;GO:0009507, chloroplast;GO:0009536, plastid;GO:0009570, chloroplast stroma;GO:0019761, glucosinolate biosynthetic process;GO:0046686, response to cadmium ion;GO:0046872, metal ion binding;GO:0050486, intramolecular transferase activity, transferring hydroxy groups;GO:0051539, …	-
TRINITY_DN93097_c1_g6	PLN02410, PLN02410, UDP-glucoronosyl/UDP-glucosyl transferase family protein. 6.91134e-37	KOG1192, KOG1192, KOG1192, UDP-glucuronosyl and UDP-glucosyl transferase [Carbohydrate transport and metabolism, Energy production and conversion]. 4.6542e-15	gi|1029041241|ref|XP_016684419.1| PREDICTED: anthocyanidin 3-O-glucosyltransferase 7-like [Gossypium hirsutum] 7.0e-125	-	pfam00201, UDPGT, UDP-glucoronosyl and UDP-glucosyl transferase. 1.41675e-10	sp|Q5UL10|UFOG2_FRAAN Anthocyanidin 3-O-glucosyltransferase 2 OS=Fragaria ananassa GN=FGT PE=1 SV=1 7.39355e-123	tr|Q9ZWS2|Q9ZWS2_VIGMU Flavonoid 3-O-galactosyl transferase OS=Vigna mungo GN=UF3GaT PE=2 SV=1 7.8e-118	GO:0008152, metabolic process;GO:0009718, anthocyanin-containing compound biosynthetic process;GO:0016758, transferase activity, transferring hexosyl groups;GO:0047213, anthocyanidin 3-O-glucosyltransferase activity	-
TRINITY_DN87730_c0_g4	-	-	gi|147805881|emb|CAN76026.1| hypothetical protein VITISV_027817 [Vitis vinifera] 6.5e-07	-	-	-	tr|A5ASY6|A5ASY6_VITVI Putative uncharacterized protein OS=Vitis vinifera GN=VITISV_027817 PE=4 SV=1 2.7e-07	-	-
TRINITY_DN87980_c1_g1	-	-	gi|802749766|ref|XP_012087648.1| PREDICTED: uncharacterized protein LOC105646403 [Jatropha curcas] 5.7e-14	-	-	-	tr|I1KB44|I1KB44_SOYBN Uncharacterized protein OS=Glycine max PE=4 SV=1 2.0e-13	-	-
TRINITY_DN87260_c1_g2	PLN03007, PLN03007, UDP-glucosyltransferase family protein. 7.43462e-46	KOG1192, KOG1192, KOG1192, UDP-glucuronosyl and UDP-glucosyl transferase [Carbohydrate transport and metabolism, Energy production and conversion]. 6.53723e-22	gi|566161892|ref|XP_002303461.2| hypothetical protein POPTR_0003s09970g [Populus trichocarpa] 1.5e-125	-	pfam00201, UDPGT, UDP-glucoronosyl and UDP-glucosyl transferase. 4.66288e-09	sp|Q9ZQ98|U73C2_ARATH UDP-glycosyltransferase 73C2 OS=Arabidopsis thaliana GN=UGT73C2 PE=3 SV=1 1.49859e-49	tr|B9GZU6|B9GZU6_POPTR Predicted protein OS=Populus trichocarpa GN=POPTRDRAFT_646335 PE=3 SV=1 6.2e-126	GO:0009813, flavonoid biosynthetic process;GO:0043231, intracellular membrane-bounded organelle;GO:0052696, flavonoid glucuronidation;GO:0080043, quercetin 3-O-glucosyltransferase activity;GO:0080044, quercetin 7-O-glucosyltransferase activity	-
TRINITY_DN86007_c3_g2	-	-	-	-	-	-	-	-	-
TRINITY_DN92605_c0_g2	PTZ00184, PTZ00184, calmodulin; Provisional. 2.16492e-36	KOG0027, KOG0027, KOG0027, Calmodulin and related proteins (EF-Hand superfamily) [Signal transduction mechanisms]. 8.22444e-40	gi|645229432|ref|XP_008221464.1| PREDICTED: probable calcium-binding protein CML25 [Prunus mume] 2.7e-61	gi|1029053239|ref|XM_016834789.1| PREDICTED: Gossypium hirsutum probable calcium-binding protein CML25 (LOC107907415), mRNA 5.29374e-37	-	sp|Q9FYK2|CML25_ARATH Probable calcium-binding protein CML25 OS=Arabidopsis thaliana GN=CML25 PE=2 SV=1 2.17152e-64	tr|M5XF25|M5XF25_PRUPE Uncharacterized protein OS=Prunus persica GN=PRUPE_ppa012032mg PE=4 SV=1 2.1e-60	GO:0005509, calcium ion binding;GO:0005634, nucleus;GO:0005737, cytoplasm;GO:0009409, response to cold;GO:0048767, root hair elongation	-
TRINITY_DN91214_c2_g3	-	-	-	-	-	-	-	-	-
TRINITY_DN90517_c0_g3	pfam03094, Mlo, Mlo family. A family of plant integral membrane proteins, first discovered in barley. Mutants lacking wild-type Mlo proteins show broad spectrum resistance to the powdery mildew fungus, and dysregulated cell death control, with spontaneous cell death in response to developmental or abiotic stimuli. Thus wild-type Mlo proteins are thought to be inhibitors of cell death whose defici…	-	gi|590585410|ref|XP_007015437.1| Seven transmembrane MLO family protein isoform 2 [Theobroma cacao] 5.4e-39	gi|694440443|ref|XM_009348763.1| PREDICTED: Pyrus x bretschneideri MLO-like protein 6 (LOC103938728), mRNA 2.81156e-16	pfam03094, Mlo, Mlo family. A family of plant integral membrane proteins, first discovered in barley. Mutants lacking wild-type Mlo proteins show broad spectrum resistance to the powdery mildew fungus, and dysregulated cell death control, with spontaneous cell death in response to developmental or abiotic stimuli. Thus wild-type Mlo proteins are thought to be inhibitors of cell death whose defici…	sp|O80961|MLO12_ARATH MLO-like protein 12 OS=Arabidopsis thaliana GN=MLO12 PE=2 SV=2 3.01603e-25	tr|M5WHC3|M5WHC3_PRUPE Uncharacterized protein OS=Prunus persica GN=PRUPE_ppa003207mg PE=4 SV=1 1.1e-33	GO:0005886, plasma membrane;GO:0006952, defense response;GO:0009607, response to biotic stimulus;GO:0009817, defense response to fungus, incompatible interaction;GO:0010150, leaf senescence;GO:0016021, integral component of membrane	-
TRINITY_DN84412_c3_g2	-	-	-	-	-	-	-	-	-
TRINITY_DN88240_c0_g2	cd00200, WD40, WD40 domain, found in a number of eukaryotic proteins that cover a wide variety of functions including adaptor/regulatory modules in signal transduction, pre-mRNA processing and cytoskeleton assembly; typically contains a GH dipeptide 11-24 residues from its N-terminus and the WD dipeptide at its C-terminus and is 40 residues long, hence the name WD40; between GH and WD lies a cons…	KOG0274, KOG0274, KOG0274, Cdc4 and related F-box and WD-40 proteins [General function prediction only]. 1.834e-16	gi|764531395|ref|XP_004292466.2| PREDICTED: myosin heavy chain kinase C [Fragaria vesca subsp. vesca] 1.8e-151	gi|1027109042|ref|XM_008238500.2| PREDICTED: Prunus mume myosin heavy chain kinase C (LOC103335488), mRNA 1.95662e-112	-	sp|Q61FW2|SEL10_CAEBR F-box/WD repeat-containing protein sel-10 OS=Caenorhabditis briggsae GN=sel-10 PE=3 SV=1 3.34563e-20	tr|M5W7V6|M5W7V6_PRUPE Uncharacterized protein OS=Prunus persica GN=PRUPE_ppa016928mg PE=4 SV=1 1.5e-147	-	-
TRINITY_DN97512_c3_g6	PLN03210, PLN03210, Resistant to P. syringae 6; Provisional. 1.17424e-31	-	gi|802724653|ref|XP_012085802.1| PREDICTED: TMV resistance protein N-like [Jatropha curcas] 8.1e-61	gi|1000944049|ref|XM_015726263.1| PREDICTED: Ricinus communis TMV resistance protein N (LOC8267691), mRNA 7.08463e-20	-	sp|O82500|Y4117_ARATH Putative disease resistance protein At4g11170 OS=Arabidopsis thaliana GN=At4g11170 PE=2 SV=1 4.4201e-35	tr|B9SXA8|B9SXA8_RICCO TMV resistance protein N, putative OS=Ricinus communis GN=RCOM_0268610 PE=4 SV=1 3.7e-60	GO:0005739, mitochondrion;GO:0006952, defense response;GO:0007165, signal transduction;GO:0010193, response to ozone;GO:0043531, ADP binding	-
TRINITY_DN91302_c3_g1	-	-	gi|731347018|ref|XP_010684764.1| PREDICTED: uncharacterized protein LOC104899297 [Beta vulgaris subsp. vulgaris] 7.2e-15	-	-	sp|P93295|M310_ARATH Uncharacterized mitochondrial protein AtMg00310 OS=Arabidopsis thaliana GN=AtMg00310 PE=4 SV=1 7.69684e-08	tr|M5WCD6|M5WCD6_PRUPE Uncharacterized protein OS=Prunus persica GN=PRUPE_ppa015539mg PE=4 SV=1 3.0e-15	GO:0005739, mitochondrion	-
TRINITY_DN88161_c2_g3	-	-	-	-	-	-	-	-	-
TRINITY_DN94799_c3_g8	cd00204, ANK, ankyrin repeats; ankyrin repeats mediate protein-protein interactions in very diverse families of proteins. The number of ANK repeats in a protein can range from 2 to over 20 (ankyrins, for example). ANK repeats may occur in combinations with other types of domains. The structural repeat unit contains two antiparallel helices and a beta-hairpin, repeats are stacked in a superhelical…	KOG4177, KOG4177, KOG4177, Ankyrin [Cell wall/membrane/envelope biogenesis]. 3.85373e-11	gi|661869798|emb|CDP21519.1| unnamed protein product [Coffea canephora] 8.7e-55	gi|694415490|ref|XM_009337648.1| PREDICTED: Pyrus x bretschneideri ankyrin repeat-containing protein At3g12360-like (LOC103928580), mRNA 6.51552e-74	-	sp|Q9C7A2|Y3236_ARATH Ankyrin repeat-containing protein At3g12360 OS=Arabidopsis thaliana GN=At3g12360 PE=2 SV=1 6.70899e-68	tr|K4C2G0|K4C2G0_SOLLC Uncharacterized protein OS=Solanum lycopersicum GN=Solyc05g054830.2 PE=4 SV=1 1.4e-54	GO:0005634, nucleus;GO:0005886, plasma membrane;GO:0007165, signal transduction;GO:0009651, response to salt stress;GO:0016021, integral component of membrane;GO:0034613, cellular protein localization	-
TRINITY_DN82708_c0_g4	-	-	gi|694379436|ref|XP_009365906.1| PREDICTED: receptor-like protein kinase FERONIA isoform X4 [Pyrus x bretschneideri] 7.8e-19	-	-	sp|Q9SCZ4|FERON_ARATH Receptor-like protein kinase FERONIA OS=Arabidopsis thaliana GN=FER PE=1 SV=1 3.13147e-10	tr|M5WYF4|M5WYF4_PRUPE Uncharacterized protein OS=Prunus persica GN=PRUPE_ppa001190mg PE=4 SV=1 2.9e-15	GO:0004672, protein kinase activity;GO:0004674, protein serine/threonine kinase activity;GO:0005524, ATP binding;GO:0005622, intracellular;GO:0005886, plasma membrane;GO:0007338, single fertilization;GO:0009506, plasmodesma;GO:0009723, response to ethylene;GO:0009738, abscisic acid-activated signaling pathway;GO:0009741, response to brassinosteroid;GO:0009742, brassinosteroid mediated signaling p…	-
TRINITY_DN83087_c1_g2	-	-	-	-	-	-	-	-	-
TRINITY_DN85010_c0_g1	PLN02562, PLN02562, UDP-glycosyltransferase. 4.27214e-143	-	gi|595972043|ref|XP_007217615.1| hypothetical protein PRUPE_ppa016262mg [Prunus persica] 7.7e-135	gi|764612205|ref|XM_004305844.2| PREDICTED: Fragaria vesca subsp. vesca UDP-glycosyltransferase 82A1 (LOC101310248), mRNA 3.65498e-89	-	sp|Q9LHJ2|U82A1_ARATH UDP-glycosyltransferase 82A1 OS=Arabidopsis thaliana GN=UGT82A1 PE=2 SV=1 8.09234e-118	tr|M5WYR7|M5WYR7_PRUPE Uncharacterized protein OS=Prunus persica GN=PRUPE_ppa016262mg PE=4 SV=1 3.2e-135	GO:0008152, metabolic process;GO:0009813, flavonoid biosynthetic process;GO:0016758, transferase activity, transferring hexosyl groups;GO:0043231, intracellular membrane-bounded organelle;GO:0052696, flavonoid glucuronidation;GO:0080043, quercetin 3-O-glucosyltransferase activity;GO:0080044, quercetin 7-O-glucosyltransferase activity	-
TRINITY_DN53376_c0_g2	-	-	-	gi|222080101|ref|NM_022121.4| Homo sapiens PERP, TP53 apoptosis effector (PERP), mRNA 0.0	-	-	-	-	-
TRINITY_DN91665_c0_g4	-	-	gi|731434489|ref|XP_010645083.1| PREDICTED: nuclear-pore anchor isoform X2 [Vitis vinifera] 1.5e-26	-	-	-	tr|A5AYB9|A5AYB9_VITVI Putative uncharacterized protein OS=Vitis vinifera GN=VITISV_040288 PE=4 SV=1 6.4e-27	GO:0005622, intracellular;GO:0006606, protein import into nucleus	-
TRINITY_DN93036_c2_g4	PTZ00218, PTZ00218, 40S ribosomal protein S29; Provisional. 6.79618e-10	KOG3506, KOG3506, KOG3506, 40S ribosomal protein S29 [Translation, ribosomal structure and biogenesis]. 4.2776e-11	gi|848872602|ref|XP_012836860.1| PREDICTED: 40S ribosomal protein S29-like [Erythranthe guttata] 2.3e-13	gi|703075840|ref|XM_010091878.1| Morus notabilis 40S ribosomal protein S29 partial mRNA 4.46472e-22	-	sp|Q5I7K3|RS29_WHEAT 40S ribosomal protein S29 OS=Triticum aestivum GN=RPS29 PE=1 SV=1 6.81938e-14	tr|K7UAP0|K7UAP0_MAIZE Uncharacterized protein OS=Zea mays GN=ZEAMMB73_738396 PE=4 SV=1 6.1e-13	GO:0003735, structural constituent of ribosome;GO:0005840, ribosome;GO:0006412, translation;GO:0046872, metal ion binding	-
TRINITY_DN85694_c2_g6	-	-	gi|442803208|gb|AGC78943.1| hypothetical protein (mitochondrion) [Vicia faba] 8.5e-41	gi|1029019375|ref|XM_016818059.1| PREDICTED: Gossypium hirsutum uncharacterized LOC107893139 (LOC107893139), mRNA 4.87133e-136	-	-	tr|R4IV41|R4IV41_VICFA Uncharacterized protein OS=Vicia faba GN=rrn18 PE=4 SV=1 3.6e-41	GO:0005739, mitochondrion	-
TRINITY_DN87193_c0_g2	PLN00156, PLN00156, histone H2AX; Provisional. 1.07151e-22	KOG1756, KOG1756, KOG1756, Histone 2A [Chromatin structure and dynamics]. 6.41833e-16	gi|743910741|ref|XP_011048890.1| PREDICTED: histone H2AX [Populus euphratica] 6.2e-15	gi|658020506|ref|XM_008347402.1| PREDICTED: Malus x domestica histone H2AX-like (LOC103408563), mRNA 4.39696e-63	-	sp|O65759|H2AX_CICAR Histone H2AX OS=Cicer arietinum GN=HIS2A PE=2 SV=1 4.37951e-22	tr|M5W1R5|M5W1R5_PRUPE Uncharacterized protein OS=Prunus persica GN=PRUPE_ppa013072mg PE=4 SV=1 2.6e-15	GO:0000786, nucleosome;GO:0003677, DNA binding;GO:0005634, nucleus	-
TRINITY_DN87193_c0_g1	PLN00156, PLN00156, histone H2AX; Provisional. 3.06271e-19	KOG1756, KOG1756, KOG1756, Histone 2A [Chromatin structure and dynamics]. 8.85866e-13	gi|720088947|ref|XP_010244615.1| PREDICTED: histone H2AX-like [Nelumbo nucifera] 2.1e-12	gi|694414919|ref|XM_009337377.1| PREDICTED: Pyrus x bretschneideri histone H2AX-like (LOC103928346), mRNA 1.15246e-53	-	sp|O65759|H2AX_CICAR Histone H2AX OS=Cicer arietinum GN=HIS2A PE=2 SV=1 1.39975e-18	tr|C6SV65|C6SV65_SOYBN Histone H2A OS=Glycine max PE=2 SV=1 8.6e-13	GO:0000786, nucleosome;GO:0000790, nuclear chromatin;GO:0003677, DNA binding;GO:0005634, nucleus;GO:0006342, chromatin silencing	-
TRINITY_DN82853_c2_g1	-	-	-	gi|159436|gb|M12077.1|LMIRSLM1A Locusta migratoria repetitive consensus sequence Lm1 8.30014e-86	-	-	-	-	-
TRINITY_DN87674_c2_g5	pfam04751, DUF615, Protein of unknown function (DUF615). This family of bacterial proteins has no known function. 1.19692e-07	-	gi|590594334|ref|XP_007017822.1| Uncharacterized protein isoform 3 [Theobroma cacao] 2.1e-51	-	pfam04751, DUF615, Protein of unknown function (DUF615). This family of bacterial proteins has no known function. 2.85954e-08	-	tr|B9H4Z2|B9H4Z2_POPTR Predicted protein OS=Populus trichocarpa GN=POPTRDRAFT_559845 PE=4 SV=1 1.1e-51	-	-
TRINITY_DN81827_c0_g1	-	-	gi|629086349|gb|KCW52706.1| hypothetical protein EUGRSUZ_J02069 [Eucalyptus grandis] 8.4e-13	gi|527047963|tpe|HG323785.1| TPA: Populus tremula SRP RNA for signal recognition particle RNA 5.29004e-29	-	-	tr|B9SNC1|B9SNC1_RICCO Putative uncharacterized protein OS=Ricinus communis GN=RCOM_0174750 PE=4 SV=1 1.1e-06	-	-
TRINITY_DN90471_c0_g1	cd05926, FACL_fum10p_like, Subfamily of fatty acid CoA ligase (FACL) similar to Fum10p of Gibberella moniliformis. FACL catalyzes the formation of fatty acyl-CoA in a two-step reaction: the formation of a fatty acyl-AMP molecule as an intermediate, followed by the formation of a fatty acyl-CoA. This is a required step before free fatty acids can participate in most catabolic and anabolic reaction…	KOG1176, KOG1176, KOG1176, Acyl-CoA synthetase [Lipid transport and metabolism]. 9.973e-87	gi|1009122701|ref|XP_015878143.1| PREDICTED: oxalate--CoA ligase [Ziziphus jujuba] 3.6e-233	gi|727500771|ref|XM_010428099.1| PREDICTED: Camelina sativa oxalate--CoA ligase-like (LOC104711397), mRNA 7.43745e-142	pfam00501, AMP-binding, AMP-binding enzyme. 4.45387e-48	sp|Q9SMT7|4CLLA_ARATH Oxalate--CoA ligase OS=Arabidopsis thaliana GN=AAE3 PE=1 SV=1 0.0	tr|E0CV25|E0CV25_VITVI Putative uncharacterized protein OS=Vitis vinifera GN=VIT_16s0050g00390 PE=4 SV=1 1.7e-232	GO:0005524, ATP binding;GO:0005737, cytoplasm;GO:0009506, plasmodesma;GO:0009507, chloroplast;GO:0009570, chloroplast stroma;GO:0009735, response to cytokinin;GO:0010030, positive regulation of seed germination;GO:0010214, seed coat development;GO:0033611, oxalate catabolic process;GO:0046686, response to cadmium ion;GO:0048046, apoplast;GO:0050203, oxalate-CoA ligase activity;GO:0050832, defense…	-
TRINITY_DN89067_c1_g5	pfam14547, Hydrophob_seed, Hydrophobic seed protein. This domain has a four-helix bundle structure. It contains four disulfide bonds, of which three function to keep the C- and N-terminal parts of the molecule in place. 2.34695e-15	-	gi|1009137020|ref|XP_015885832.1| PREDICTED: 14 kDa proline-rich protein DC2.15-like [Ziziphus jujuba] 4.3e-33	gi|593272134|ref|XM_007136941.1| Phaseolus vulgaris hypothetical protein (PHAVU_009G092000g) mRNA, complete cds 1.19311e-26	pfam14547, Hydrophob_seed, Hydrophobic seed protein. This domain has a four-helix bundle structure. It contains four disulfide bonds, of which three function to keep the C- and N-terminal parts of the molecule in place. 5.60706e-16	sp|P14009|14KD_DAUCA 14 kDa proline-rich protein DC2.15 OS=Daucus carota PE=2 SV=1 8.53152e-15	tr|I3SUL3|I3SUL3_LOTJA Uncharacterized protein OS=Lotus japonicus PE=2 SV=1 5.3e-33	GO:0016021, integral component of membrane	-
TRINITY_DN83845_c1_g1	-	-	-	-	-	-	-	-	-
TRINITY_DN96209_c0_g2	-	-	gi|702271122|ref|XP_010043460.1| PREDICTED: alpha-glucan phosphorylase, H isozyme [Eucalyptus grandis] 3.7e-19	gi|1029016996|ref|XM_016816889.1| PREDICTED: Gossypium hirsutum alpha-glucan phosphorylase, H isozyme-like (LOC107891955), mRNA 3.43835e-22	-	sp|P53537|PHSH_VICFA Alpha-glucan phosphorylase, H isozyme OS=Vicia faba PE=2 SV=1 3.85884e-19	tr|D7SK33|D7SK33_VITVI Phosphorylase OS=Vitis vinifera GN=VIT_06s0004g06020 PE=3 SV=1 7.6e-19	GO:0005737, cytoplasm;GO:0005829, cytosol;GO:0005975, carbohydrate metabolic process;GO:0005980, glycogen catabolic process;GO:0008184, glycogen phosphorylase activity;GO:0009414, response to water deprivation;GO:0009507, chloroplast;GO:0030170, pyridoxal phosphate binding	-
TRINITY_DN88970_c0_g3	pfam16421, E2F_CC-MB, E2F transcription factor CC-MB domain. This is the coiled coil (CC) - marked box (MB) domain of E2F transcription factors. This domain forms a heterodimer with the corresponding domain of the DP transcription factor, the heterodimer binds the C-terminus of retinoblastoma protein. 1.98205e-27	KOG2577, KOG2577, KOG2577, Transcription factor E2F/dimerization partner (TDP) [Transcription]. 7.27445e-63	gi|659097372|ref|XP_008449589.1| PREDICTED: transcription factor E2FB isoform X2 [Cucumis melo] 5.1e-175	gi|802615171|ref|XM_012219655.1| PREDICTED: Jatropha curcas transcription factor E2FB (LOC105636397), transcript variant X2, mRNA 0.0	pfam16421, E2F_CC-MB, E2F transcription factor CC-MB domain. This is the coiled coil (CC) - marked box (MB) domain of E2F transcription factors. This domain forms a heterodimer with the corresponding domain of the DP transcription factor, the heterodimer binds the C-terminus of retinoblastoma protein. 4.73528e-28	sp|Q9FV71|E2FB_ARATH Transcription factor E2FB OS=Arabidopsis thaliana GN=E2FB PE=1 SV=1 1.43637e-151	tr|D7TCP6|D7TCP6_VITVI Putative uncharacterized protein OS=Vitis vinifera GN=VIT_06s0080g01110 PE=3 SV=1 1.7e-172	GO:0003677, DNA binding;GO:0003700, transcription factor activity, sequence-specific DNA binding;GO:0005634, nucleus;GO:0005667, transcription factor complex;GO:0005737, cytoplasm;GO:0006351, transcription, DNA-templated;GO:0007049, cell cycle;GO:0008284, positive regulation of cell proliferation;GO:0009733, response to auxin;GO:0010090, trichome morphogenesis;GO:0045893, positive regulation of t…	K06620-ko04110 Cell cycle
TRINITY_DN92697_c0_g3	-	-	gi|596014648|ref|XP_007218741.1| hypothetical protein PRUPE_ppa009184mg [Prunus persica] 8.2e-30	gi|985459528|ref|XM_006486423.2| PREDICTED: Citrus sinensis uncharacterized LOC102627296 (LOC102627296), mRNA 4.56714e-47	-	-	tr|M5XLL2|M5XLL2_PRUPE Uncharacterized protein OS=Prunus persica GN=PRUPE_ppa009184mg PE=4 SV=1 3.4e-30	-	-
TRINITY_DN84646_c2_g2	-	KOG3426, KOG3426, KOG3426, NADH:ubiquinone oxidoreductase, NDUFA6/B14 subunit [Energy production and conversion]. 5.83604e-37	gi|590568839|ref|XP_007010910.1| LYR family of Fe/S cluster biogenesis protein [Theobroma cacao] 1.3e-58	gi|802574146|ref|XM_012213293.1| PREDICTED: Jatropha curcas NADH dehydrogenase [ubiquinone] 1 alpha subcomplex subunit 6 (LOC105631242), mRNA 2.30821e-94	-	sp|Q9LHI0|NDUA6_ARATH NADH dehydrogenase [ubiquinone] 1 alpha subcomplex subunit 6 OS=Arabidopsis thaliana GN=At3g12260 PE=2 SV=1 3.30162e-65	tr|C5XLB7|C5XLB7_SORBI Putative uncharacterized protein Sb03g018290 OS=Sorghum bicolor GN=Sb03g018290 PE=4 SV=1 2.4e-54	GO:0005739, mitochondrion;GO:0005747, mitochondrial respiratory chain complex I;GO:0016020, membrane;GO:0055114, oxidation-reduction process	K03950-ko00190 Oxidative phosphorylation
TRINITY_DN91844_c0_g6	-	-	-	-	-	-	-	-	-
TRINITY_DN88039_c0_g2	-	-	gi|590724229|ref|XP_007052407.1| ATPase, F1 complex, delta/epsilon subunit [Theobroma cacao] 1.9e-27	gi|695077218|ref|XM_009387663.1| PREDICTED: Musa acuminata subsp. malaccensis ATP synthase subunit delta', mitochondrial-like (LOC103973168), mRNA 1.75624e-33	-	sp|Q40089|ATP4_IPOBA ATP synthase subunit delta', mitochondrial OS=Ipomoea batatas PE=1 SV=1 1.18541e-35	tr|C6GFP5|C6GFP5_GOSHI ATP synthase delta subunit 3 OS=Gossypium hirsutum PE=2 SV=1 4.0e-27	GO:0005743, mitochondrial inner membrane;GO:0015986, ATP synthesis coupled proton transport;GO:0045261, proton-transporting ATP synthase complex, catalytic core F(1);GO:0046933, proton-transporting ATP synthase activity, rotational mechanism;GO:0046961, proton-transporting ATPase activity, rotational mechanism	-
TRINITY_DN92625_c3_g3	-	-	-	-	-	-	-	-	-
TRINITY_DN83542_c0_g1	pfam00190, Cupin_1, Cupin. This family represents the conserved barrel domain of the 'cupin' superfamily ('cupa' is the Latin term for a small barrel). This family contains 11S and 7S plant seed storage proteins, and germins. Plant seed storage proteins provide the major nitrogen source for the developing plant. 6.42378e-20	-	gi|645221908|ref|XP_008246341.1| PREDICTED: germin-like protein subfamily 2 member 1 [Prunus mume] 1.5e-36	-	pfam00190, Cupin_1, Cupin. This family represents the conserved barrel domain of the 'cupin' superfamily ('cupa' is the Latin term for a small barrel). This family contains 11S and 7S plant seed storage proteins, and germins. Plant seed storage proteins provide the major nitrogen source for the developing plant. 1.53469e-20	sp|P94014|GL21_ARATH Germin-like protein subfamily 2 member 1 OS=Arabidopsis thaliana GN=GLP4 PE=2 SV=2 1.41823e-46	tr|M5WCR6|M5WCR6_PRUPE Uncharacterized protein OS=Prunus persica GN=PRUPE_ppa011263mg PE=4 SV=1 1.8e-36	GO:0005576, extracellular region;GO:0005618, cell wall;GO:0005634, nucleus;GO:0009409, response to cold;GO:0009506, plasmodesma;GO:0010497, plasmodesmata-mediated intercellular transport;GO:0030145, manganese ion binding;GO:0033609, oxalate metabolic process;GO:0045735, nutrient reservoir activity;GO:0046564, oxalate decarboxylase activity;GO:0048046, apoplast;GO:2000280, regulation of root devel…	-
TRINITY_DN87673_c0_g6	-	KOG1485, KOG1485, KOG1485, Mitochondrial Fe2+ transporter MMT1 and related transporters (cation diffusion facilitator superfamily) [Inorganic ion transport and metabolism]. 9.86409e-10	gi|703087017|ref|XP_010093162.1| Metal tolerance protein 4 [Morus notabilis] 3.0e-57	gi|1028983881|ref|XM_016879453.1| PREDICTED: Gossypium hirsutum metal tolerance protein 4-like (LOC107945435), transcript variant X2, mRNA 8.0412e-53	-	sp|Q10PP8|MTP4_ORYSJ Metal tolerance protein 4 OS=Oryza sativa subsp. japonica GN=MTP4 PE=2 SV=1 3.79306e-64	tr|D7SLE6|D7SLE6_VITVI Putative uncharacterized protein OS=Vitis vinifera GN=VIT_06s0004g01110 PE=4 SV=1 1.0e-51	GO:0005385, zinc ion transmembrane transporter activity;GO:0005774, vacuolar membrane;GO:0010043, response to zinc ion;GO:0016020, membrane;GO:0016021, integral component of membrane;GO:0061088, regulation of sequestering of zinc ion	-
TRINITY_DN87069_c1_g1	-	-	gi|694443723|ref|XP_009348422.1| PREDICTED: uncharacterized protein LOC103940076 [Pyrus x bretschneideri] 7.1e-33	-	-	-	tr|M5WRP2|M5WRP2_PRUPE Uncharacterized protein OS=Prunus persica GN=PRUPE_ppa013512mg PE=4 SV=1 1.1e-30	-	-
TRINITY_DN82883_c1_g1	cd00121, MATH, MATH (meprin and TRAF-C homology) domain; an independent folding unit with an eight-stranded beta-sandwich structure found in meprins, TRAFs and other proteins. Meprins comprise a class of extracellular metalloproteases which are anchored to the membrane and are capable of cleaving growth factors, extracellular matrix proteins, and biologically active peptides. TRAF molecules serve…	KOG1987, KOG1987, KOG1987, Speckle-type POZ protein SPOP and related proteins with TRAF, MATH and BTB/POZ domains [Cell cycle control, cell division, chromosome partitioning, General function prediction only]. 8.39965e-08	gi|743847630|ref|XP_011028027.1| PREDICTED: probable inactive serine/threonine-protein kinase fnkC [Populus euphratica] 5.4e-69	-	-	sp|Q9FPT1|UBP12_ARATH Ubiquitin carboxyl-terminal hydrolase 12 OS=Arabidopsis thaliana GN=UBP12 PE=1 SV=2 6.50894e-15	tr|A9PEN0|A9PEN0_POPTR Predicted protein OS=Populus trichocarpa GN=POPTRDRAFT_817251 PE=2 SV=1 1.9e-68	GO:0005829, cytosol;GO:0006511, ubiquitin-dependent protein catabolic process;GO:0016579, protein deubiquitination;GO:0036459, thiol-dependent ubiquitinyl hydrolase activity	-
TRINITY_DN96119_c1_g2	-	-	gi|595790741|ref|XP_007199119.1| hypothetical protein PRUPE_ppa020919mg [Prunus persica] 5.8e-21	-	-	-	tr|M5VTT3|M5VTT3_PRUPE Uncharacterized protein OS=Prunus persica GN=PRUPE_ppa020919mg PE=4 SV=1 2.5e-21	GO:0016021, integral component of membrane	-
TRINITY_DN80451_c0_g1	-	-	gi|1009129327|ref|XP_015881706.1| PREDICTED: photosynthetic NDH subunit of lumenal location 5, chloroplastic [Ziziphus jujuba] 7.7e-11	-	-	-	tr|D7U5Y4|D7U5Y4_VITVI Peptidyl-prolyl cis-trans isomerase OS=Vitis vinifera GN=VIT_01s0146g00110 PE=3 SV=1 1.4e-09	GO:0003755, peptidyl-prolyl cis-trans isomerase activity;GO:0006457, protein folding	-
TRINITY_DN85250_c0_g2	-	-	-	gi|1021586002|ref|XM_016326842.1| PREDICTED: Arachis ipaensis uncharacterized LOC107624340 (LOC107624340), mRNA 2.01009e-20	-	-	-	-	-
TRINITY_DN93839_c1_g7	-	-	-	-	-	-	-	-	-
TRINITY_DN97418_c1_g5	-	-	-	-	-	-	-	-	-
TRINITY_DN92957_c0_g1	-	-	gi|694387903|ref|XP_009369684.1| PREDICTED: protein N-lysine methyltransferase METTL21A-like [Pyrus x bretschneideri] 3.0e-60	-	-	-	tr|B9MTW8|B9MTW8_POPTR Predicted protein OS=Populus trichocarpa GN=POPTRDRAFT_796391 PE=4 SV=1 4.3e-53	-	-
TRINITY_DN86277_c2_g1	-	-	-	-	-	-	-	-	-
TRINITY_DN97420_c1_g1	cd02879, GH18_plant_chitinase_class_V, The class V plant chitinases have a glycosyl hydrolase family 18 (GH18) domain, but lack the chitin-binding domain present in other GH18 enzymes. The GH18 domain of the class V chitinases has endochitinase activity in some cases and no catalytic activity in others. Included in this family is a lectin found in black locust (Robinia pseudoacacia) bark, which b…	KOG2806, KOG2806, KOG2806, Chitinase [Carbohydrate transport and metabolism]. 7.04455e-25	gi|595803919|ref|XP_007202080.1| hypothetical protein PRUPE_ppa007396mg [Prunus persica] 1.5e-46	-	pfam00704, Glyco_hydro_18, Glycosyl hydrolases family 18. 6.58413e-19	sp|Q15782|CH3L2_HUMAN Chitinase-3-like protein 2 OS=Homo sapiens GN=CHI3L2 PE=1 SV=1 4.17484e-21	tr|M5VPU2|M5VPU2_PRUPE Uncharacterized protein OS=Prunus persica GN=PRUPE_ppa007396mg PE=4 SV=1 6.3e-47	GO:0004553, hydrolase activity, hydrolyzing O-glycosyl compounds;GO:0004568, chitinase activity;GO:0005615, extracellular space;GO:0005975, carbohydrate metabolic process;GO:0006032, chitin catabolic process;GO:0008061, chitin binding;GO:0030246, carbohydrate binding	-
TRINITY_DN94084_c0_g6	-	KOG0954, KOG0954, KOG0954, PHD finger protein [General function prediction only]. 4.22486e-08	gi|1009136553|ref|XP_015885585.1| PREDICTED: uncharacterized protein LOC107420993 [Ziziphus jujuba] 4.6e-26	gi|1027105155|ref|XM_016794628.1| PREDICTED: Prunus mume uncharacterized LOC103332939 (LOC103332939), transcript variant X2, mRNA 1.32748e-45	-	-	tr|M5Y4G5|M5Y4G5_PRUPE Uncharacterized protein OS=Prunus persica GN=PRUPE_ppa000193mg PE=4 SV=1 1.7e-22	GO:0005622, intracellular;GO:0008270, zinc ion binding;GO:0035556, intracellular signal transduction	-
TRINITY_DN92440_c1_g7	-	KOG0032, KOG0032, KOG0032, Ca2+/calmodulin-dependent protein kinase, EF-Hand protein superfamily [Signal transduction mechanisms]. 2.35644e-08	gi|703086124|ref|XP_010092921.1| Calcium-dependent protein kinase 8 [Morus notabilis] 1.8e-26	-	-	sp|Q38873|CDPK7_ARATH Calcium-dependent protein kinase 7 OS=Arabidopsis thaliana GN=CPK7 PE=2 SV=1 3.87855e-27	tr|O48565|O48565_FRAAN Calcium-dependent protein kinase OS=Fragaria ananassa GN=MAX17 PE=2 SV=1 1.4e-25	GO:0004674, protein serine/threonine kinase activity;GO:0004683, calmodulin-dependent protein kinase activity;GO:0005509, calcium ion binding;GO:0005516, calmodulin binding;GO:0005524, ATP binding;GO:0005634, nucleus;GO:0005737, cytoplasm;GO:0005886, plasma membrane;GO:0009738, abscisic acid-activated signaling pathway;GO:0009931, calcium-dependent protein serine/threonine kinase activity;GO:0018…	-
TRINITY_DN92932_c0_g1	-	-	-	-	-	-	-	-	-
TRINITY_DN87268_c3_g4	pfam04852, DUF640, Protein of unknown function (DUF640). This family represents a conserved region found in plant proteins including Resistance protein-like protein. 2.80163e-06	-	gi|147768778|emb|CAN60458.1| hypothetical protein VITISV_019556 [Vitis vinifera] 3.1e-09	-	pfam04852, DUF640, Protein of unknown function (DUF640). This family represents a conserved region found in plant proteins including Resistance protein-like protein. 6.69333e-07	-	tr|A5APB4|A5APB4_VITVI Putative uncharacterized protein OS=Vitis vinifera GN=VITISV_019556 PE=4 SV=1 1.3e-09	-	-
TRINITY_DN88565_c0_g1	-	-	gi|731396728|ref|XP_010652624.1| PREDICTED: uncharacterized protein LOC100855184 [Vitis vinifera] 1.5e-14	gi|764590790|ref|XM_004300231.2| PREDICTED: Fragaria vesca subsp. vesca uncharacterized LOC101295627 (LOC101295627), mRNA 2.32749e-32	-	-	tr|D7TR92|D7TR92_VITVI Putative uncharacterized protein OS=Vitis vinifera GN=VIT_07s0185g00140 PE=4 SV=1 6.1e-15	GO:0003735, structural constituent of ribosome;GO:0005840, ribosome;GO:0006412, translation	K02970-ko03010 Ribosome
